# Supplementary material for: Gut microbiomes from Gambian infants reveal the development of a non-industrialized Prevotella-based trophic network
Source: Nat Microbiol. 2021 Dec 31;7(1):132–44. doi: 10.1038/s41564-021-01023-6 (PMC8727306; doi:10.1038/s41564-021-01023-6)
Supplement: Supplementary file 4 — Supplementary Table 1 Statistical analysis to identify discriminant taxa between the treatment and placebo groups. Supplementary Table 2 Alpha diversity multiple group comparison with Kruskal–Wallis Dunn’s test. Supplementary Table 3 Beta-diversity analysis (PERMANOVA and ANOSIM) for 11 age group comparison. Supplementary Table 4 Beta-diversity analysis (PERMANOVA and ANOSIM) for the wet and try season groups. Supplementary Table 5 Statistically significant associated bacterial taxa with age, season (wet or try), and treatment group (iron supplement or placebo). Supplementary Table 6 Metadata and count data for all 1,389 samples. [file 41564_2021_1023_MOESM4_ESM.xlsx]

## Sheet: Sup Table 1
	Kruskal-Wallis test showing the top 5 ranked associated taxa (only one significant)
	Taxa (N = 219)	P (rank test)	Adjusted P (Bonferroni)	FDR	treatment mean	Placebo mean	treatment median	Placebo median	Fold Change
	Megamonas_funiformis_0.308	4.5e-05	0.0099	0.0099	0.38	0.14	0	0	2.635
	Phascolarctobacterium_succinatutens_0.284	0.0015	0.33	0.13	0.34	0.21	0	0	1.617
	Lactobacillus_delbrueckii_0.016	0.002	0.44	0.13	0.022	0.0036	0	0	6.211
	Coprococcus_sp.HPP0074_0.029	0.0023	0.5	0.13	0.033	0.025	0	0	1.302
	Lactobacillus_mucosae_0.1	0.0049	1	0.18	0.065	0.16	0	0	-2.512
	ALDEx2 test showing the top 5 ranked associated taxa (none significant)
	Taxa (N = 219)	we.ep	we.eBH	wi.ep	wi.eBH	Treatment.median	Placebo.median
	Megamonas_funiformis_0.308	0.00367111	0.188102	0.0131617	0.320447	0	0
	Phascolarctobacterium_succinatutens_0.284	0.0228745	0.338514	0.0215333	0.359167	0	0
	Allisonella_histaminiformans_0.421	0.0125714	0.341246	0.0112446	0.379086	11	24
	Anaerostipes_sp.5_0.27	0.0872078	0.568861	0.0156561	0.43363	25	19
	Escherichia_coli_3.505	0.0840304	0.607538	0.0477352	0.533138	125.5	174
	Supplementary Tables 1. Statistical analysis to identify discriminant taxa between the treatment and placebo groups.
	Statistical analysis using Kruskal-Wallis test and ALDEx2 test was performed to identify discriminant taxa between the treatment and placebo group. A single species was confirmed to be Megamonas funiforms by the Kruskal-Wallis Rank test and was detected at higher abundance in the treatment group with a false discovery rate (FDR) corrected P value of 0.01. For a second univariate statistical test …

## Sheet: Sup Table 2
	Supplementary Table 2. Alpha diversity multiple group comparison with Kruskal-Wallist Dunn's test
	Fisher's alpha Kruskal-Wallis test			Simpson's Kruskal-Wallis test			Chao 1 Kruskal-Wallis test			Richness Kruskal-Wallis test
	Dunn's test	Significant?	Adjusted P Value	Dunn's test	Significant?	Adjusted P Value	Dunn's test	Significant?	Adjusted P Value	Dunn's test	Significant?	Adjusted P Value
	07-09 vs. 10-12	No	>0.9999	07-09 vs. 10-12	No	>0.9999	07-09 vs. 10-12	No	>0.9999	07-09 vs. 10-12	No	>0.9999
	07-09 vs. 13-15	Yes	0.0041	07-09 vs. 13-15	No	>0.9999	07-09 vs. 13-15	Yes	0.0009	07-09 vs. 13-15	Yes	0.026
	07-09 vs. 16-18	Yes	<0.0001	07-09 vs. 16-18	No	>0.9999	07-09 vs. 16-18	Yes	<0.0001	07-09 vs. 16-18	Yes	<0.0001
	07-09 vs. 19-21	Yes	<0.0001	07-09 vs. 19-21	No	>0.9999	07-09 vs. 19-21	Yes	<0.0001	07-09 vs. 19-21	Yes	<0.0001
	07-09 vs. 22-24	Yes	<0.0001	07-09 vs. 22-24	No	>0.9999	07-09 vs. 22-24	Yes	<0.0001	07-09 vs. 22-24	Yes	<0.0001
	07-09 vs. 25-27	Yes	<0.0001	07-09 vs. 25-27	No	>0.9999	07-09 vs. 25-27	Yes	<0.0001	07-09 vs. 25-27	Yes	<0.0001
	07-09 vs. 28-30	Yes	<0.0001	07-09 vs. 28-30	No	>0.9999	07-09 vs. 28-30	Yes	<0.0001	07-09 vs. 28-30	Yes	<0.0001
	07-09 vs. 31-33	Yes	<0.0001	07-09 vs. 31-33	No	>0.9999	07-09 vs. 31-33	Yes	<0.0001	07-09 vs. 31-33	Yes	<0.0001
	07-09 vs. 34-36	Yes	<0.0001	07-09 vs. 34-36	No	>0.9999	07-09 vs. 34-36	Yes	<0.0001	07-09 vs. 34-36	Yes	<0.0001
	07-09 vs. 37-40	Yes	<0.0001	07-09 vs. 37-40	No	>0.9999	07-09 vs. 37-40	Yes	<0.0001	07-09 vs. 37-40	Yes	<0.0001
	10-12 vs. 13-15	No	>0.9999	10-12 vs. 13-15	No	0.0655	10-12 vs. 13-15	No	>0.9999	10-12 vs. 13-15	No	>0.9999
	10-12 vs. 16-18	Yes	<0.0001	10-12 vs. 16-18	No	>0.9999	10-12 vs. 16-18	Yes	<0.0001	10-12 vs. 16-18	Yes	0.0006
	10-12 vs. 19-21	Yes	<0.0001	10-12 vs. 19-21	No	0.2628	10-12 vs. 19-21	Yes	<0.0001	10-12 vs. 19-21	Yes	<0.0001
	10-12 vs. 22-24	Yes	<0.0001	10-12 vs. 22-24	No	>0.9999	10-12 vs. 22-24	Yes	<0.0001	10-12 vs. 22-24	Yes	<0.0001
	10-12 vs. 25-27	Yes	<0.0001	10-12 vs. 25-27	Yes	0.001	10-12 vs. 25-27	Yes	<0.0001	10-12 vs. 25-27	Yes	<0.0001
	10-12 vs. 28-30	Yes	<0.0001	10-12 vs. 28-30	No	>0.9999	10-12 vs. 28-30	Yes	<0.0001	10-12 vs. 28-30	Yes	<0.0001
	10-12 vs. 31-33	Yes	<0.0001	10-12 vs. 31-33	No	>0.9999	10-12 vs. 31-33	Yes	<0.0001	10-12 vs. 31-33	Yes	<0.0001
	10-12 vs. 34-36	Yes	<0.0001	10-12 vs. 34-36	No	>0.9999	10-12 vs. 34-36	Yes	<0.0001	10-12 vs. 34-36	Yes	<0.0001
	10-12 vs. 37-40	Yes	<0.0001	10-12 vs. 37-40	Yes	0.013	10-12 vs. 37-40	Yes	<0.0001	10-12 vs. 37-40	Yes	<0.0001
	13-15 vs. 16-18	No	0.0955	13-15 vs. 16-18	No	>0.9999	13-15 vs. 16-18	Yes	0.0082	13-15 vs. 16-18	No	0.2424
	13-15 vs. 19-21	Yes	0.0002	13-15 vs. 19-21	No	>0.9999	13-15 vs. 19-21	Yes	0.0002	13-15 vs. 19-21	Yes	0.0019
	13-15 vs. 22-24	Yes	<0.0001	13-15 vs. 22-24	No	>0.9999	13-15 vs. 22-24	Yes	<0.0001	13-15 vs. 22-24	Yes	<0.0001
	13-15 vs. 25-27	Yes	<0.0001	13-15 vs. 25-27	No	>0.9999	13-15 vs. 25-27	Yes	<0.0001	13-15 vs. 25-27	Yes	<0.0001
	13-15 vs. 28-30	Yes	<0.0001	13-15 vs. 28-30	No	>0.9999	13-15 vs. 28-30	Yes	<0.0001	13-15 vs. 28-30	Yes	<0.0001
	13-15 vs. 31-33	Yes	<0.0001	13-15 vs. 31-33	No	>0.9999	13-15 vs. 31-33	Yes	<0.0001	13-15 vs. 31-33	Yes	<0.0001
	13-15 vs. 34-36	Yes	<0.0001	13-15 vs. 34-36	No	>0.9999	13-15 vs. 34-36	Yes	<0.0001	13-15 vs. 34-36	Yes	<0.0001
	13-15 vs. 37-40	Yes	<0.0001	13-15 vs. 37-40	No	>0.9999	13-15 vs. 37-40	Yes	<0.0001	13-15 vs. 37-40	Yes	<0.0001
	16-18 vs. 19-21	No	>0.9999	16-18 vs. 19-21	No	>0.9999	16-18 vs. 19-21	No	>0.9999	16-18 vs. 19-21	No	>0.9999
	16-18 vs. 22-24	No	0.0547	16-18 vs. 22-24	No	>0.9999	16-18 vs. 22-24	No	0.9645	16-18 vs. 22-24	Yes	0.0423
	16-18 vs. 25-27	Yes	<0.0001	16-18 vs. 25-27	No	0.5157	16-18 vs. 25-27	Yes	0.0011	16-18 vs. 25-27	Yes	0.0017
	16-18 vs. 28-30	Yes	<0.0001	16-18 vs. 28-30	No	>0.9999	16-18 vs. 28-30	Yes	<0.0001	16-18 vs. 28-30	Yes	<0.0001
	16-18 vs. 31-33	Yes	<0.0001	16-18 vs. 31-33	No	>0.9999	16-18 vs. 31-33	Yes	<0.0001	16-18 vs. 31-33	Yes	<0.0001
	16-18 vs. 34-36	Yes	<0.0001	16-18 vs. 34-36	No	>0.9999	16-18 vs. 34-36	Yes	<0.0001	16-18 vs. 34-36	Yes	<0.0001
	16-18 vs. 37-40	Yes	<0.0001	16-18 vs. 37-40	No	>0.9999	16-18 vs. 37-40	Yes	<0.0001	16-18 vs. 37-40	Yes	<0.0001
	19-21 vs. 22-24	No	>0.9999	19-21 vs. 22-24	No	>0.9999	19-21 vs. 22-24	No	>0.9999	19-21 vs. 22-24	No	>0.9999
	19-21 vs. 25-27	Yes	0.0335	19-21 vs. 25-27	No	>0.9999	19-21 vs. 25-27	No	0.0682	19-21 vs. 25-27	No	0.3633
	19-21 vs. 28-30	Yes	<0.0001	19-21 vs. 28-30	No	>0.9999	19-21 vs. 28-30	Yes	<0.0001	19-21 vs. 28-30	Yes	<0.0001
	19-21 vs. 31-33	Yes	<0.0001	19-21 vs. 31-33	No	>0.9999	19-21 vs. 31-33	Yes	<0.0001	19-21 vs. 31-33	Yes	<0.0001
	19-21 vs. 34-36	Yes	<0.0001	19-21 vs. 34-36	No	>0.9999	19-21 vs. 34-36	Yes	<0.0001	19-21 vs. 34-36	Yes	<0.0001
	19-21 vs. 37-40	Yes	0.0004	19-21 vs. 37-40	No	>0.9999	19-21 vs. 37-40	Yes	0.0021	19-21 vs. 37-40	Yes	0.0043
	22-24 vs. 25-27	No	>0.9999	22-24 vs. 25-27	No	0.1935	22-24 vs. 25-27	No	>0.9999	22-24 vs. 25-27	No	>0.9999
	22-24 vs. 28-30	Yes	0.0058	22-24 vs. 28-30	No	>0.9999	22-24 vs. 28-30	No	0.0549	22-24 vs. 28-30	Yes	0.0196
	22-24 vs. 31-33	Yes	<0.0001	22-24 vs. 31-33	No	>0.9999	22-24 vs. 31-33	Yes	<0.0001	22-24 vs. 31-33	Yes	<0.0001
	22-24 vs. 34-36	Yes	<0.0001	22-24 vs. 34-36	No	>0.9999	22-24 vs. 34-36	Yes	<0.0001	22-24 vs. 34-36	Yes	<0.0001
	22-24 vs. 37-40	No	0.065	22-24 vs. 37-40	No	0.5663	22-24 vs. 37-40	No	0.1117	22-24 vs. 37-40	No	0.637
	25-27 vs. 28-30	No	>0.9999	25-27 vs. 28-30	Yes	0.0332	25-27 vs. 28-30	No	>0.9999	25-27 vs. 28-30	No	0.3543
	25-27 vs. 31-33	Yes	0.0023	25-27 vs. 31-33	No	0.5085	25-27 vs. 31-33	Yes	0.037	25-27 vs. 31-33	Yes	0.0015
	25-27 vs. 34-36	Yes	0.0001	25-27 vs. 34-36	No	0.244	25-27 vs. 34-36	Yes	0.0003	25-27 vs. 34-36	Yes	0.0003
	25-27 vs. 37-40	No	>0.9999	25-27 vs. 37-40	No	>0.9999	25-27 vs. 37-40	No	>0.9999	25-27 vs. 37-40	No	>0.9999
	28-30 vs. 31-33	No	>0.9999	28-30 vs. 31-33	No	>0.9999	28-30 vs. 31-33	No	>0.9999	28-30 vs. 31-33	No	>0.9999
	28-30 vs. 34-36	No	0.2357	28-30 vs. 34-36	No	>0.9999	28-30 vs. 34-36	Yes	0.0391	28-30 vs. 34-36	No	>0.9999
	28-30 vs. 37-40	No	>0.9999	28-30 vs. 37-40	No	0.1954	28-30 vs. 37-40	No	>0.9999	28-30 vs. 37-40	No	>0.9999
	31-33 vs. 34-36	No	>0.9999	31-33 vs. 34-36	No	>0.9999	31-33 vs. 34-36	No	>0.9999	31-33 vs. 34-36	No	>0.9999
	31-33 vs. 37-40	No	>0.9999	31-33 vs. 37-40	No	>0.9999	31-33 vs. 37-40	No	>0.9999	31-33 vs. 37-40	No	>0.9999
	34-36 vs. 37-40	No	>0.9999	34-36 vs. 37-40	No	0.6234	34-36 vs. 37-40	No	>0.9999	34-36 vs. 37-40	No	>0.9999
	The Alpha diversity was done on the combined timepoint (day 1, day 15, and day 85) datasets. The Kruskal-Wallis Dunn’s test was used for pairwise comparison between the 11 3-months age groups for the four different alpha diversity indexes used in this study, i.e., Fisher’s alpha, Simpson’s, Chao 1, and observed Richness. The FRD corrected P value from the Kruskal-Wallis Dunn’s test is shown. All …

## Sheet: Sup Table 3
	Supplementary Table 3. Beta diversity analysis (PERMANOVA and ANOSIM) for 11 age group comparison
a Day1		PERMANOVA Bonferroni corrected P value
	months	10-12	13-15	16-18	19-21	22-24	25-27	28-30	31-33	34-36	37-40		The PERMANOVA test and ANOSIM test were performed in PAST (Paleontological Statistics software package for education and data analysis. Version 4.04. From the PERMANOVA test the Bonferroni corrected P value and F value is reported. From the ANOSIM test, the Bonferroni corrected P value and the R value is reported. Both tests were done separately for the Day 1 (N = 520), Day 15 (N = 412) and Day 8…
	7-9	1	0.0055	0.0055	0.0055	0.0055	0.0055	0.0055	0.0055	0.0055	0.0055
	10-12		1	0.0055	0.0055	0.0055	0.0055	0.0055	0.0055	0.0055	0.0055
	13-15			0.374	0.0055	0.0055	0.0055	0.0055	0.0055	0.0055	0.0055
	16-18				0.0055	0.0055	0.0055	0.0055	0.0055	0.0055	0.0055
	19-21					0.704	0.011	0.0055	0.0055	0.0055	0.0165
	22-24						1	0.0055	0.0055	0.0055	0.319
	25-27							0.7205	0.0055	0.3355	1
	28-30								1	1	1
	31-33									1	1
	34-36										1
		PERMANOVA F values
	months	2021-12-10	13-15	16-18	19-21	22-24	25-27	28-30	31-33	34-36	37-40
	7-9	1.25	4.16	7.81	13.28	15.55	21.66	30.83	36.1	26.82	9.62
	10-12		1.96	4.46	9.21	12.25	18.05	26.13	30.3	21.91	7.65
	13-15			2.12	8.4	12.55	18.89	28.44	32.63	23.23	8.11
	16-18				3.78	7.43	11.69	19.17	23.09	15.99	6.28
	19-21					2.09	3.56	7.11	9.9	6.44	3.52
	22-24						1.2	4.41	6.55	4.52	2.7
	25-27							2.08	3.73	2.36	1.99
	28-30								1.17	0.87	1.3
	31-33									0.78	1.13
	34-36										1.12
		ANOSIM Bonferroni corrected P value
	months	10-12	13-15	16-18	19-21	22-24	25-27	28-30	31-33	34-36	37-40
	7-9	1	1	0.0275	0.0055	0.0055	0.0055	0.0055	0.0055	0.0055	0.0055
	10-12		0.8195	0.022	0.0055	0.0055	0.0055	0.0055	0.0055	0.0055	0.0055
	13-15			0.924	0.0055	0.0055	0.0055	0.0055	0.0055	0.0055	0.0055
	16-18				0.0055	0.0055	0.0055	0.0055	0.0055	0.0055	0.022
	19-21					1	0.011	0.0055	0.0055	0.781	1
	22-24						1	0.0055	0.0055	1	1
	25-27							1	0.099	1	1
	28-30								1	1	1
	31-33									1	1
	34-36										1
		ANOSIM R values
	months	10-12	13-15	16-18	19-21	22-24	25-27	28-30	31-33	34-36	37-40
	7-9	-0.02	0.07	0.16	0.38	0.55	0.64	0.77	0.83	0.74	0.69
	10-12		0.07	0.13	0.27	0.38	0.47	0.58	0.62	0.51	0.44
	13-15			0.02	0.23	0.32	0.41	0.51	0.56	0.51	0.56
	16-18				0.11	0.2	0.27	0.36	0.42	0.36	0.4
	19-21					0.03	0.07	0.14	0.18	0.08	0.01
	22-24						0.03	0.11	0.16	0.06	-0.1
	25-27							0.02	0.05	-0.01	-0.13
	28-30								-0.01	-0.03	-0.15
	31-33									0.01	-0.09
	34-36										-0.13
b Day 15		PERMANOVA Bonferroni corrected P value
	months	10-12	13-15	16-18	19-21	22-24	25-27	28-30	31-33	34-36	37-40
	7-9	1	0.0055	0.0055	0.0055	0.0055	0.0055	0.0055	0.0055	0.0055	0.0055
	10-12		0.143	0.0055	0.0055	0.0055	0.0055	0.0055	0.0055	0.0055	0.0055
	13-15			0.0055	0.0055	0.0055	0.0055	0.0055	0.0055	0.0055	0.0055
	16-18				1	0.0055	0.0055	0.0055	0.0055	0.0055	0.0495
	19-21					1	0.022	0.0055	0.0055	0.0055	0.1155
	22-24						1	1	0.011	0.0055	1
	25-27							1	1	0.055	1
	28-30								1	0.044	1
	31-33									1	1
	34-36										1
		PERMANOVA F values
	months	10-12	13-15	16-18	19-21	22-24	25-27	28-30	31-33	34-36	37-40
	7-9	1.77	5.87	10.83	15.23	17.67	24.06	27.54	34.05	35.74	8.62
	10-12		2.53	6.72	10.48	13.66	19.01	22.08	27.81	30.5	7.66
	13-15			3.84	7.69	11.62	16.5	20.25	25.24	27.78	6.88
	16-18				1.63	4.06	6.86	9.16	12.27	14.67	3.79
	19-21					1.51	3.31	4.53	7.3	9.76	2.87
	22-24						1.34	1.91	3.91	5.9	2.13
	25-27							0.85	1.28	2.8	1.35
	28-30								1.84	3.06	1.29
	31-33									1.14	0.84
	34-36										0.67
		ANOSIM Bonferroni corrected P value
	months	10-12	13-15	16-18	19-21	22-24	25-27	28-30	31-33	34-36	37-40
	7-9	1	0.0055	0.0055	0.0055	0.0055	0.0055	0.0055	0.0055	0.0055	0.0055
	10-12		0.121	0.0055	0.0055	0.0055	0.0055	0.0055	0.0055	0.0055	0.0055
	13-15			0.022	0.0055	0.0055	0.0055	0.0055	0.0055	0.0055	0.0055
	16-18				1	0.0385	0.0055	0.0055	0.0055	0.0055	1
	19-21					1	0.0275	0.0055	0.0055	0.0055	1
	22-24						1	1	0.0055	0.0055	1
	25-27							1	1	1	1
	28-30								0.935	1	1
	31-33									1	1
	34-36										1
		ANOSIM R values
	months	10-12	13-15	16-18	19-21	22-24	25-27	28-30	31-33	34-36	37-40
	7-9	0.02	0.23	0.38	0.54	0.61	0.7	0.76	0.82	0.85	0.72
	10-12		0.12	0.26	0.42	0.53	0.62	0.68	0.74	0.79	0.65
	13-15			0.08	0.24	0.41	0.48	0.55	0.6	0.66	0.59
	16-18				0.03	0.12	0.18	0.23	0.28	0.29	0.17
	19-21					0.02	0.08	0.12	0.19	0.19	0.02
	22-24						0.02	0.05	0.14	0.15	-0.08
	25-27							0	0.02	0.01	-0.16
	28-30								0.03	0.02	-0.15
	31-33									-0.03	-0.12
	34-36										-0.07
c Day 85		PERMANOVA Bonferroni corrected P value
	months	13-15	16-18	19-21	22-24	25-27	28-30	31-33	34-36	37-40
	10-12	1	0.0045	0.0045	0.0045	0.0045	0.0045	0.0045	0.0045	0.0045
	13-15		0.1755	0.0045	0.0045	0.0045	0.0045	0.0045	0.0045	0.0045
	16-18			1	0.0045	0.0045	0.0045	0.0045	0.0045	0.0045
	19-21				1	0.0045	0.0045	0.0045	0.0045	0.0045
	22-24					1	0.0045	0.0045	0.009	0.009
	25-27						0.648	0.1215	0.009	0.5265
	28-30							1	1	1
	31-33								1	1
	34-36									1
		PERMANOVA F values
	months	13-15	16-18	19-21	22-24	25-27	28-30	31-33	34-36	37-40
	10-12	1.49	5.81	8.36	14.86	17.97	26.84	32.13	33.46	26.38
	13-15		2.61	3.9	7.64	10.42	16.13	19.85	20.75	16.11
	16-18			1.58	5.15	8.38	12.28	15.77	16.79	12.29
	19-21				1.91	4.2	7.3	9.67	10.82	7.25
	22-24					1.64	3.75	5.05	6.24	3.81
	25-27						1.97	2.66	3.9	2.11
	28-30							1.16	1.64	1.02
	31-33								1.03	0.8
	34-36									1.01
		ANOSIM Bonferroni corrected P value
	months	13-15	16-18	19-21	22-24	25-27	28-30	31-33	34-36	37-40
	10-12	1	0.0045	0.0045	0.0045	0.0045	0.0045	0.0045	0.0045	0.0045
	13-15		0.09	0.072	0.0045	0.0045	0.0045	0.0045	0.0045	0.0045
	16-18			1	0.0045	0.0045	0.0045	0.0045	0.0045	0.0045
	19-21				0.351	0.072	0.0045	0.0045	0.0045	0.0045
	22-24					1	0.0225	0.0225	0.0045	1
	25-27						1	0.081	0.0045	1
	28-30							1	0.2925	1
	31-33								1	1
	34-36									1
		ANOSIM R values
	months	13-15	16-18	19-21	22-24	25-27	28-30	31-33	34-36	37-40
	10-12	0.05	0.19	0.26	0.48	0.62	0.76	0.83	0.82	0.79
	13-15		0.14	0.16	0.33	0.44	0.59	0.65	0.65	0.6
	16-18			0.01	0.12	0.26	0.32	0.39	0.41	0.33
	19-21				0.04	0.1	0.18	0.22	0.28	0.15
	22-24					0.02	0.06	0.08	0.13	0.03
	25-27						0.05	0.08	0.15	0.03
	28-30							-0.01	0.03	-0.01
	31-33								0.01	0
	34-36									0.03

## Sheet: Sup Table 4
	Supplementary Table 4. Beta diversity analysis (PERMANOVA and ANOSIM) for the wet and try season groups
a Day1	One-way PERMANOVA
	F:	6.865
	p (same):	0.0001
	One-way ANOSIM			Two-way ANOSIM with variable “season and 3 age-groups”
	R:	0.0314		Factor season
	p (same):	0.0013		R:		0.036009
				p (same):		0.0114
				Factor 11 age groups
				R:		0.32419
				p (same):		0.0001
a Day5	One-way PERMANOVA
	F:	7.45
	p (same):	0.0001
	One-way ANOSIM			Two-way ANOSIM with variable “season and 11 age-groups”
	R:	0.0693		Factor season
	p (same):	0.0003		R:		0.046782
				p (same):		0.0123
				Factor 11 age groups
				R:		0.36134
				p (same):		0.0001
a Day 85	One-way PERMANOVA
	F:	5.8
	p (same):	0.0001
	One-way ANOSIM			Two-way ANOSIM with variable “season and 11 age-groups”
	R:	0.0453		Factor season
	p (same):	0.0001		R:		0.010018
				p (same):		0.3037
				Factor 11 age groups
				R:		0.30431
				p (same):		0.0001
	The PERMANOVA test and ANOSIM test were performed in PAST (Paleontological Statistics software package for education and data analysis. Version 4.04. From the PERMANOVA test the Bonferroni corrected P value and F value is reported. From the ANOSIM test, the Bonferroni corrected P value and the R value is reported. Both tests were done separately for the Day 1 (N = 520), Day 15 (N = 412) and Day 8…

## Sheet: Sup Table 5
	Supplementary Table 5. Statistically significant associated bacterial taxa with age, season (wet or try), and treatment group (iron supplement or placebo)
	Taxa Day 1, 15, and 85	metadata	value	coef	stderr	N	N.not.0	pval	qval	Taxa Day 1	metadata	value	coef	stderr	N	N.not.0	pval	qval	Taxa Day 15	metadata	value	coef	stderr	N	N.not.0	pval	qval	Taxa Day 85	metadata	value	coef	stderr	N	N.not.0	pval	qval
	Veillonella_ratti_0.3	age	age	-0.000949502	0.000112828	1389	226	2.13163e-16	1.71299e-14	Prevotella_stercorea_7.05	age	age	0.000481013	8.43157e-05	520	442	1.96349e-08	9.11059e-07	Faecalibacterium_prausnitzii_11.38	age	age	0.000591547	7.8163e-05	412	405	2.54437e-13	8.75899e-11	Prevotella_stercorea_7.05	age	age	0.000315821	9.9377e-05	457	404	0.00158441	0.0276662
	Megasphaera_elsdenii_0.9	age	age	-0.000855203	6.39162e-05	1389	453	3.92868e-36	2.80508e-33	Bacteroides_4.64	age	age	-0.000619748	0.000155059	520	510	7.35491e-05	0.00119047	Prevotella_stercorea_7.05	age	age	0.000618981	0.00012011	412	369	3.992e-07	1.63655e-05	Bifidobacterium_4.12	age	age	-0.00233094	0.000204455	457	331	1.2091e-26	1.64679e-23
	Olsenella_sp._0.24	age	age	-0.000810289	9.1915e-05	1389	650	9.13561e-18	1.00351e-15	Bifidobacterium_4.12	age	age	-0.00192034	0.000123543	520	383	5.72675e-45	7.97164e-42	Bacteroides_4.64	age	age	-0.00146531	0.000226411	412	411	2.78053e-10	3.48071e-08	Escherichia_coli_3.51	age	age	-0.00103764	0.000204075	457	443	5.40142e-07	3.34397e-05
	Megasphaera_micronuciformis_0.23	age	age	-0.000764795	0.000138697	1389	306	5.03863e-08	1.24055e-06	Escherichia_coli_3.51	age	age	-0.000914861	0.000158189	520	502	1.27009e-08	6.31415e-07	Bifidobacterium_4.12	age	age	-0.00252161	0.000214809	412	321	1.29383e-27	1.7816e-24	Succinivibrio_dextrinosolvens_2.42	age	age	0.000848383	0.000215631	457	258	9.64814e-05	0.00252707
	Bifidobacterium_4.12	age	age	-0.000736547	4.18179e-05	1389	1035	1.61357e-56	2.30418e-53	Escherichia_coli_3.51	season	wet	0.000996947	0.00032486	520	502	0.00226182	0.0271419	Escherichia_coli_3.51	age	age	-0.00114689	0.000265276	412	403	1.93365e-05	0.000522085	Paraprevotella_xylaniphila_2.02	age	age	0.000643569	0.000178586	457	271	0.000348525	0.00781426
	Lactobacillus_ruminis_0.54	age	age	-0.000639706	8.04626e-05	1389	531	9.81657e-15	5.84086e-13	Succinivibrio_dextrinosolvens_2.42	age	age	0.000825369	0.000196457	520	274	3.12746e-05	0.00063093	Succinivibrio_dextrinosolvens_2.42	age	age	0.00120678	0.000272343	412	215	1.20622e-05	0.000369104	Sutterella_wadsworthensis_1.75	age	age	-0.000654999	0.000151575	457	413	1.90825e-05	0.000633912
	Clostridium_hathewayi_0.2	age	age	-0.000630287	6.19086e-05	1389	1095	4.92173e-22	1.75706e-19	Paraprevotella_xylaniphila_2.02	age	age	0.000900498	0.000133616	520	293	4.26411e-11	4.56588e-09	Paraprevotella_xylaniphila_2.02	age	age	0.00130333	0.000200281	412	235	2.24381e-10	3.43302e-08	Streptococcus_salivarius_1.14	age	age	-0.000936543	0.000229821	457	454	5.4313e-05	0.00160814
	Megamonas_funiformis_0.31	age	age	-0.000597374	9.05409e-05	1389	445	8.09685e-11	3.12495e-09	Sutterella_wadsworthensis_1.75	age	age	-0.000868346	0.000124502	520	448	9.44096e-12	1.19471e-09	Sutterella_wadsworthensis_1.75	age	age	-0.000934658	0.000176853	412	365	2.05252e-07	9.42108e-06	Megasphaera_elsdenii_0.9	age	age	-0.002835	0.000356629	457	115	1.50422e-14	1.02438e-11
	Collinsella_aerofaciens_0.4	age	age	-0.00056073	4.73555e-05	1389	1173	1.72773e-28	8.22397e-26	Megasphaera_elsdenii_0.9	age	age	-0.0020178	0.000213271	520	188	1.07463e-19	4.9863e-17	Megasphaera_elsdenii_0.9	age	age	-0.00306037	0.000329117	412	150	8.73367e-19	6.01313e-16	Ruminococcaceae_UCG.002_0.72	age	age	0.0010081	0.000211328	457	353	2.48447e-06	0.000120852
	Parabacteroides_merdae_0.22	age	age	-0.000516753	9.49039e-05	1389	745	7.27888e-08	1.76173e-06	Streptococcus_equinus_0.9	season	wet	0.00239779	0.000741556	520	368	0.00130129	0.0163189	Ruminococcaceae_UCG.002_0.72	age	age	0.00138383	0.000225306	412	285	1.93634e-09	2.05103e-07	Thalassospira__0.71	age	age	0.000742436	0.000223653	457	277	0.000974328	0.018431
	Clostridium_celatum_0.21	season	wet	-0.000476216	0.000149698	1389	942	0.00155116	0.0159356	Ruminococcaceae_UCG.002_0.72	age	age	0.00112316	0.000155272	520	359	1.71256e-12	2.97741e-10	Eubacterium_rectale_0.67	age	age	0.00142374	0.000253872	412	228	3.77705e-08	2.36409e-06	Eubacterium_rectale_0.67	age	age	0.00110987	0.000208479	457	277	1.60819e-07	1.36897e-05
	Veillonella_dispar_0.31	age	age	-0.000349308	6.85448e-05	1389	1188	7.50788e-07	1.55381e-05	Thalassospira_0.71	age	age	0.000943823	0.000170858	520	291	5.26169e-08	2.21948e-06	Prevotella_ruminicola_0.62	age	age	0.00102312	0.000227084	412	199	8.66041e-06	0.000271031	Pseudobutyrivibrio_ruminis_0.57	age	age	0.00123057	0.000172765	457	354	4.1845e-12	1.13986e-09
	Escherichia_coli_3.51	age	age	-0.000342631	4.14099e-05	1389	1348	9.49232e-16	6.77751e-14	Klebsiella_pneumoniae_0.69	season	wet	0.00158332	0.000527691	520	384	0.00282598	0.0330569	Pseudobutyrivibrio_ruminis_0.57	age	age	0.001458	0.000274791	412	279	1.84411e-07	9.06906e-06	Lactobacillus_ruminis_0.54	age	age	-0.00194167	0.000412891	457	153	3.41492e-06	0.000160384
	Allisonella_histaminiformans_0.42	age	age	-0.000302683	4.45333e-05	1389	948	2.47339e-11	1.10375e-09	Eubacterium_rectale_0.67	age	age	0.00105285	0.000180187	520	287	9.0873e-09	4.68501e-07	Lactobacillus_ruminis_0.54	age	age	-0.00166395	0.000386936	412	139	2.13607e-05	0.000565647	Roseburia_inulinivorans_0.47	age	age	0.000936931	0.000207429	457	373	8.01565e-06	0.000294328
	Bacteroides_4.64	age	age	-0.00029471	4.67342e-05	1389	1373	5.51939e-10	1.97042e-08	Prevotella_ruminicola_0.62	age	age	0.000847019	0.000158227	520	264	1.30311e-07	4.90249e-06	Roseburia_inulinivorans_0.47	age	age	0.000994687	0.000249206	412	285	7.78727e-05	0.00181747	Allisonella_histaminiformans_0.42	age	age	-0.00125947	0.000202193	457	291	1.07276e-09	1.62345e-07
	Sutterella_wadsworthensis_1.75	age	age	-0.000283247	3.31506e-05	1389	1226	9.90455e-17	9.28063e-15	Pseudobutyrivibrio_ruminis_0.57	age	age	0.00111159	0.000179321	520	372	1.16495e-09	8.10807e-08	Holdemanella_biformis_0.42	age	age	0.0012789	0.00023734	412	244	1.20697e-07	6.55617e-06	Holdemanella_biformis_0.42	age	age	0.000759011	0.00020058	457	312	0.000174998	0.00425619
	Streptococcus_salivarius_1.14	age	age	-0.000228038	4.63462e-05	1389	1378	1.21781e-06	2.47282e-05	Lactobacillus_ruminis_0.54	age	age	-0.00176615	0.00028724	520	239	1.56593e-09	9.90804e-08	Allisonella_histaminiformans_0.42	age	age	-0.000676958	0.000228042	412	280	0.00316948	0.0443598	Collinsella_aerofaciens_0.4	age	age	-0.00178267	0.000227575	457	389	3.4091e-14	1.54773e-11
	Prevotella_ruminicola_0.62	age	age	0.000196237	4.31394e-05	1389	716	6.48177e-06	0.00011019	Roseburia_inulinivorans_0.47	age	age	0.000727673	0.000153147	520	376	2.6216e-06	6.75791e-05	Collinsella_aerofaciens_0.4	age	age	-0.00192135	0.000257982	412	344	5.71079e-13	1.57275e-10	Erysipelotrichaceae_sp._0.32	age	age	0.000727721	0.000183341	457	364	8.38264e-05	0.00228343
	Escherichia_coli_3.51	season	wet	0.000239714	8.50687e-05	1389	1348	0.00500642	0.0438599	Holdemanella_biformis_0.42	age	age	0.00100585	0.000198798	520	330	5.85039e-07	1.80972e-05	Megamonas_funiformis_0.31	age	age	-0.00198481	0.000449658	412	132	1.301e-05	0.00038945	Megamonas_funiformis_0.31	age	age	-0.00180514	0.000352012	457	157	4.34773e-07	2.81981e-05
	Prevotella_ruminicola_0.62	season	wet	0.0002459	8.86965e-05	1389	716	0.00573214	0.0490694	Allisonella_histaminiformans_0.42	age	age	-0.000780449	0.000157757	520	377	1.02072e-06	3.08878e-05	Veillonella_ratti_0.3	age	age	-0.00349569	0.000529984	412	75	1.31357e-10	2.26098e-08	Veillonella_dispar_0.31	age	age	-0.00111898	0.000242654	457	394	5.21074e-06	0.000236568
	Ruminococcaceae_sp._0.23	age	age	0.000255953	4.88703e-05	1389	1069	2.34448e-07	5.31417e-06	Collinsella_aerofaciens_0.4	age	age	-0.00136621	0.000171741	520	440	1.14166e-14	3.97299e-12	Lachnospiraceae_sp._0.3	age	age	-0.000693658	0.000122314	412	380	2.7009e-08	1.85957e-06	Veillonella_ratti_0.3	age	age	-0.0027396	0.000602927	457	56	7.0949e-06	0.000276093
	Erysipelotrichaceae_sp._0.32	age	age	0.00025743	4.45207e-05	1389	1017	1.18195e-08	3.44453e-07	Erysipelotrichaceae_sp._0.32	age	age	0.000777886	0.00020005	520	363	0.00011406	0.00176413	Eubacterium_coprostanoligenes_0.28	age	age	0.00180456	0.000196435	412	208	2.08063e-18	9.55009e-16	Lachnospiraceae_sp._0.3	age	age	-0.00043198	0.000102726	457	437	3.14572e-05	0.000973744
	Thalassospira_0.71	age	age	0.000269883	4.55936e-05	1389	805	5.25345e-09	1.66709e-07	Veillonella_dispar_0.31	age	age	-0.00093123	0.000261863	520	442	0.000410937	0.00589171	Phascolarctobacterium_succinatutens_0.28	age	age	0.00136919	0.000259012	412	153	2.03998e-07	9.42108e-06	Eubacterium_coprostanoligenes_0.28	age	age	0.00122838	0.000172285	457	263	3.99255e-12	1.13986e-09
	Oscillibacter_sp._0.2	age	age	0.000275041	4.93385e-05	1389	1051	3.79636e-08	9.68073e-07	Megamonas_funiformis_0.31	age	age	-0.00170873	0.000501704	520	156	0.0007111	0.0095178	Pasteurella_multocida_0.25	age	age	0.00251144	0.000712815	412	70	0.000474483	0.00827042	Olsenella_sp._0.24	age	age	-0.00263395	0.000392179	457	199	5.60682e-11	1.27275e-08
	Roseburia_inulinivorans_0.47	age	age	0.000295001	4.12338e-05	1389	1034	2.40333e-12	1.18343e-10	Veillonella_ratti_0.3	age	age	-0.0026358	0.000420062	520	95	7.42163e-10	5.43732e-08	Olsenella_sp._0.24	age	age	-0.00275412	0.000595904	412	197	5.11299e-06	0.000176015	Megasphaera_micronuciformis_0.23	age	age	-0.00272713	0.000644089	457	101	2.78019e-05	0.000880608
	Succinivibrio_dextrinosolvens_2.42	age	age	0.0003192	4.92259e-05	1389	747	1.87706e-10	7.05378e-09	Lachnospiraceae_sp._0.3	age	age	-0.000470744	8.83534e-05	520	493	1.4865e-07	5.44529e-06	Ruminococcaceae_sp._0.23	age	age	0.00118385	0.000169074	412	298	1.04672e-11	2.05905e-09	Lachnoclostridium_sp._0.22	age	age	0.000396618	0.000109875	457	430	0.000340717	0.00781426
	Phascolarctobacterium_succinatutens_0.28	age	age	0.000333	7.28756e-05	1389	549	5.77917e-06	9.94296e-05	Eubacterium_coprostanoligenes_0.28	age	age	0.00138947	0.000140099	520	270	2.44861e-21	1.70423e-18	Megasphaera_micronuciformis_0.23	age	age	-0.00233763	0.000629326	412	85	0.000231955	0.00449863	Parabacteroides_merdae_0.22	age	age	-0.000984822	0.000288094	457	256	0.000686808	0.0138747
	Holdemanella_biformis_0.42	age	age	0.0003446	5.07985e-05	1389	886	3.0139e-11	1.3042e-09	Phascolarctobacterium_succinatutens_0.28	age	age	0.0013089	0.000208416	520	201	7.18445e-10	5.43732e-08	Lachnoclostridium_sp._0.22	age	age	0.00072608	0.000134881	412	373	1.23791e-07	6.55617e-06	Clostridium_hathewayi_0.2	age	age	-0.00234643	0.000413331	457	361	2.45381e-08	2.57084e-06
	Ruminococcaceae_UCG.002_0.72	age	age	0.000385038	4.02494e-05	1389	997	2.35226e-20	3.73225e-18	Olsenella_sp._0.24	age	age	-0.00194334	0.000254961	520	254	1.20566e-13	3.35655e-11	Parabacteroides_merdae_0.22	age	age	-0.00179277	0.000421834	412	231	2.65236e-05	0.000676351	Oscillibacter_sp._0.2	age	age	0.000723389	0.000212255	457	360	0.000712573	0.0138747
	Eubacterium_rectale_0.67	age	age	0.000393639	4.39121e-05	1389	792	4.75802e-18	5.66204e-16	Ruminococcaceae_sp._0.23	age	age	0.000894822	0.000148293	520	388	3.0533e-09	1.681e-07	Clostridium_hathewayi_0.2	age	age	-0.00167437	0.00028334	412	317	7.25235e-09	5.54805e-07	Campylobacter_jejuni_0.19	age	age	-0.0020415	0.000676162	457	116	0.0026772	0.0423993
	Pseudobutyrivibrio_ruminis_0.57	age	age	0.000415328	4.15011e-05	1389	1005	7.25037e-22	2.07071e-19	Megasphaera_micronuciformis_0.23	age	age	-0.00200845	0.000490573	520	120	4.91879e-05	0.000886873	Oscillibacter_sp._0.2	age	age	0.00106891	0.00027214	412	304	0.000100641	0.00227184	Collinsella_intestinalis_0.15	age	age	-0.00245016	0.000397287	457	102	1.54081e-09	2.09858e-07
	Roseburia_faecis_0.21	season	wet	0.000472635	0.000158432	1389	886	0.00336701	0.0306008	Lachnoclostridium_sp._0.22	age	age	0.000460722	8.85099e-05	520	471	2.80097e-07	9.61485e-06	Collinsella_intestinalis_0.15	age	age	-0.00258413	0.000354927	412	123	1.72254e-12	3.95322e-10	Herbaspirillum_autotrophicum_0.14	age	age	0.00103358	0.000332772	457	105	0.00201575	0.0343182
	Pasteurella_multocida_0.25	age	age	0.000531569	0.000124837	1389	297	2.49218e-05	0.000378599	Parabacteroides_merdae_0.22	age	age	-0.00165083	0.000501922	520	258	0.00107402	0.0138429	Ruminococcus_bromii_0.15	age	age	0.00168249	0.000355285	412	149	3.01866e-06	0.000109387	Eubacteriaceae_bacteriumDJF_0.13	age	age	0.00137634	0.000358605	457	203	0.000141647	0.00350769
	Megamonas_funiformis_0.31	group	treatment	0.000576437	0.000188084	1389	445	0.00225957	0.0218088	Clostridium_hathewayi_0.2	age	age	-0.00170287	0.000258996	520	417	1.19478e-10	1.18795e-08	Zymomonas_mobilis_0.15	age	age	0.00182841	0.000457036	412	77	7.5028e-05	0.00178127	Blautia_coccoides_0.13	age	age	0.00101524	0.00033398	457	223	0.00250436	0.0401287
	Campylobacter_jejuni_0.19	age	age	-0.000519667	0.000139906	1389	412	0.000219141	0.00272116	Oscillibacter_sp._0.2	age	age	0.000766301	0.000187285	520	387	4.96955e-05	0.000886873	Butyrivibrio_crossotus_0.15	age	age	0.00218802	0.000595958	412	84	0.000273263	0.00522615	Lysinibacillus_xylanilyticus_0.13	age	age	0.00115187	0.000384112	457	250	0.00285988	0.0447719
	Collinsella_intestinalis_0.15	age	age	-0.00074223	7.79636e-05	1389	376	6.39614e-20	9.13368e-18	Prevotella_sp._oral_taxon_0.17	age	age	0.00155037	0.000461584	520	67	0.000840699	0.0109369	Herbaspirillum_autotrophicum_0.14	age	age	0.00178809	0.000488762	412	90	0.00028712	0.00541596	Roseburia_intestinalis_0.11	age	age	0.00120938	0.000263791	457	223	5.89196e-06	0.000242809
	Butyrivibrio_crossotus_0.15	age	age	0.000632854	0.000108858	1389	285	9.2907e-09	2.85403e-07	Collinsella_intestinalis_0.15	age	age	-0.00172825	0.000284297	520	151	2.35335e-09	1.36494e-07	Eubacteriaceae_bacteriumDJF_0.13	age	age	0.00171989	0.00037327	412	156	5.45423e-06	0.000179638	Lactobacillus_mucosae_0.1	age	age	-0.00305812	0.000897157	457	57	0.000711128	0.0138747
	Ruminococcus_bromii_0.15	age	age	0.000369675	6.96304e-05	1389	572	1.48097e-07	3.41101e-06	Ruminococcus_bromii_0.15	age	age	0.00132017	0.000283326	520	202	4.03864e-06	9.69273e-05	Blautia_coccoides_0.13	age	age	0.00132933	0.000293234	412	186	7.63987e-06	0.000244654	Dorea_formicigenerans_0.09	age	age	-0.000627733	0.000104494	457	416	3.87908e-09	4.80301e-07
	Ruminococcus_bromii_0.15	season	wet	0.00042687	0.000143016	1389	572	0.00293752	0.0274062	Butyrivibrio_crossotus_0.15	age	age	0.00213197	0.000463171	520	105	5.25461e-06	0.000121907	Eubacterium_hallii_0.11	age	age	0.000819655	0.000188109	412	287	1.66799e-05	0.000468739	Ruminococcus_lactaris_0.09	age	age	0.00102044	0.000202003	457	315	6.36449e-07	3.46738e-05
	Zymomonas_mobilis_0.15	age	age	0.000355687	9.07575e-05	1389	272	9.84024e-05	0.0013011	Zymomonas_mobilis_0.15	age	age	0.000893126	0.000306592	520	102	0.00373405	0.0409275	Roseburia_intestinalis_0.11	age	age	0.00152681	0.000392074	412	165	0.000115085	0.00251367	Flavonifractor_plautii_0.08	age	age	-0.00130036	0.000242533	457	366	1.3174e-07	1.1962e-05
	Herbaspirillum_autotrophicum_0.14	age	age	0.000356869	8.56431e-05	1389	322	3.63951e-05	0.000530328	Eubacteriaceae_bacteriumDJF_0.13	age	age	0.00124446	0.000239175	520	207	2.83196e-07	9.61485e-06	bacterium_YE64_0.1	age	age	0.00122101	0.000278001	412	249	1.43237e-05	0.000419653	Eubacterium_oxidoreducens_0.08	age	age	0.00149029	0.000324018	457	201	5.50572e-06	0.000237473
	Eubacteriaceae_bacteriumDJF_0.13	age	age	0.000492296	7.27292e-05	1389	566	4.10468e-11	1.67471e-09	Lysinibacillus_xylanilyticus_0.13	age	age	0.00157778	0.0003204	520	237	1.14107e-06	3.37951e-05	Clostridium_leptum_0.1	age	age	0.00172334	0.000453615	412	213	0.000167316	0.00338816	Peptoclostridium_difficile_0.08	age	age	-0.00151042	0.000378295	457	158	7.61993e-05	0.00215893
	Blautia_coccoides_0.13	age	age	0.000390156	6.06042e-05	1389	656	2.39016e-10	8.75168e-09	Blautia_coccoides_0.13	age	age	0.00115075	0.000267803	520	247	2.06975e-05	0.000436529	Ruminococcus_lactaris_0.09	age	age	0.00157032	0.000242479	412	244	2.71793e-10	3.48071e-08	Clostridiales_bacteriumA2.162_0.07	age	age	0.00122781	0.000238793	457	298	4.05792e-07	2.76344e-05
	Lysinibacillus_xylanilyticus_0.13	age	age	0.000525311	9.19871e-05	1389	673	1.73416e-08	4.76226e-07	Eubacterium_hallii_0.11	age	age	0.00079701	0.000138363	520	360	1.44534e-08	6.93763e-07	Roseburia_hominis_0.09	age	age	0.00171218	0.000293623	412	201	1.12192e-08	8.13098e-07	Prevotella_sp.P2A_0.07	age	age	0.00108599	0.000279046	457	135	0.000114452	0.00288673
	Eubacterium_hallii_0.11	age	age	0.000248849	4.03092e-05	1389	992	1.47084e-09	4.88456e-08	bacterium_YE64_0.1	age	age	0.00113285	0.000250447	520	323	7.56106e-06	0.000169758	Dorea_formicigenerans_0.09	age	age	-0.000798201	0.000148942	412	356	1.40148e-07	7.14756e-06	Catabacter_hongkongensis_0.06	age	age	0.00133737	0.000296059	457	187	8.00396e-06	0.000294328
	Roseburia_intestinalis_0.11	age	age	0.00035876	7.61262e-05	1389	609	3.07906e-06	5.5657e-05	Clostridium_leptum_0.1	age	age	0.00133798	0.000430973	520	260	0.00201029	0.0245467	Flavonifractor_plautii_0.08	age	age	-0.00179618	0.0003006	412	347	5.0092e-09	4.05745e-07	Eubacterium_eligens_0.06	age	age	0.000973195	0.000246023	457	282	8.85802e-05	0.00236561
	Lactobacillus_rogosae_0.11	age	age	0.00019214	6.25854e-05	1389	927	0.00224014	0.0218088	Lactobacillus_mucosae_0.1	age	age	-0.00222632	0.000754958	520	92	0.00333331	0.0380325	Eubacterium_oxidoreducens_0.08	age	age	0.00181432	0.000423036	412	144	2.24502e-05	0.000583281	Roseburia_sp.499_0.06	age	age	0.00111647	0.000339639	457	180	0.00109045	0.0198027
	Lactobacillus_rogosae_0.11	season	wet	-0.000389046	0.000128554	1389	927	0.00258604	0.0244561	Ruminococcus_lactaris_0.09	age	age	0.00111469	0.000180526	520	308	1.34409e-09	8.90938e-08	Peptoclostridium_difficile_0.08	age	age	-0.00134206	0.000404487	412	129	0.000988363	0.0158986	Staphylococcus_epidermidis_0.05	age	age	0.00192787	0.000584675	457	97	0.00105288	0.0196442
	bacterium_YE64_0.1	age	age	0.000352314	6.84473e-05	1389	892	3.6784e-07	8.08116e-06	Roseburia_hominis_0.09	age	age	0.00111093	0.000234375	520	257	2.76881e-06	7.00761e-05	Ruminococcus_bicirculans_0.07	age	age	0.00208872	0.000557285	412	74	0.000203936	0.00401171	Prevotella_maculosa_0.05	age	age	0.000680273	0.000227119	457	158	0.00289282	0.044773
	Clostridium_leptum_0.1	age	age	0.000449639	8.98294e-05	1389	720	7.14955e-07	1.5014e-05	Dorea_formicigenerans_0.09	age	age	-0.000373891	9.16347e-05	520	458	5.21171e-05	0.000918316	Clostridiales_bacteriumA2.162_0.07	age	age	0.00116915	0.000326417	412	223	0.000382616	0.00675465	Coprococcus_eutactus_0.04	age	age	0.00158294	0.000353592	457	127	9.60184e-06	0.000335326
	Lactobacillus_mucosae_0.1	age	age	-0.000862695	0.000204367	1389	196	2.85738e-05	0.000420653	Flavonifractor_plautii_0.08	age	age	-0.00136243	0.000247354	520	399	5.73359e-08	2.3474e-06	Prevotella_sp.P2A_0.07	age	age	0.000980473	0.000330513	412	112	0.00318927	0.0443598	Ruminococcus_flavefaciens_0.04	age	age	0.00143279	0.00038726	457	187	0.000242272	0.00568922
	Ruminococcus_lactaris_0.09	age	age	0.000406491	4.24367e-05	1389	867	2.20884e-20	3.73225e-18	Eubacterium_oxidoreducens_0.08	age	age	0.00158366	0.000295045	520	198	1.20841e-07	4.67252e-06	Catabacter_hongkongensis_0.06	age	age	0.00165858	0.000331309	412	134	8.27658e-07	3.16579e-05	Ruminococcus_sp.YE78_0.04	age	age	0.0020989	0.00067034	457	52	0.00185422	0.0319676
	Roseburia_hominis_0.09	age	age	0.000376366	6.70537e-05	1389	722	2.84956e-08	7.3985e-07	Peptoclostridium_difficile_0.08	age	age	-0.00177072	0.000541416	520	148	0.00114516	0.0144914	Eubacterium_eligens_0.06	age	age	0.00149035	0.000323493	412	204	5.47915e-06	0.000179638	Alistipes_shahii_0.04	age	age	0.00082415	0.000268034	457	204	0.00223391	0.0366577
	Flavonifractor_plautii_0.08	age	age	-0.000496927	5.50639e-05	1389	1112	1.88954e-18	2.45296e-16	Clostridiales_bacteriumA2.162_0.07	age	age	0.00120785	0.000223143	520	289	9.51422e-08	3.78394e-06	Acidaminococcus_sp._0.06	age	age	-0.00289957	0.000717121	412	57	6.30087e-05	0.00152216	Rothia_mucilaginosa_0.03	age	age	-0.00134577	0.00024788	457	276	9.25055e-08	8.99946e-06
	Eubacterium_oxidoreducens_0.08	age	age	0.000536471	6.75983e-05	1389	543	8.95316e-15	5.55874e-13	Lactobacillus_gasseri_0.07	age	age	-0.00153804	0.000515352	520	48	0.0029756	0.034517	Roseburia_sp.DJF_0.06	age	age	0.00239634	0.00061658	412	87	0.000118656	0.00251367	Ruminococcus_callidus_0.03	age	age	0.00126052	0.000248719	457	162	5.86586e-07	3.46738e-05
	Peptoclostridium_difficile_0.08	age	age	-0.000554619	0.000114782	1389	435	1.87333e-06	3.66455e-05	Eubacterium_eligens_0.06	age	age	0.00123521	0.000167541	520	271	6.70544e-13	1.55566e-10	Clostridium_lactatifermentans_0.06	age	age	0.00105619	0.000302661	412	277	0.000536326	0.00923151	bacterium_ic1340_0.03	age	age	0.00165941	0.000335075	457	103	1.03666e-06	5.4305e-05
	Clostridiales_bacteriumA2.162_0.07	age	age	0.000408673	5.14391e-05	1389	810	7.89488e-15	5.12449e-13	Catabacter_hongkongensis_0.06	age	age	0.00147356	0.000203933	520	177	1.80357e-12	2.97741e-10	Prevotella_maculosa_0.05	age	age	0.00147853	0.000280624	412	118	2.23302e-07	9.91893e-06	Nosocomiicoccus_sp.NP2_0.03	age	age	0.00122901	0.000272416	457	159	8.21181e-06	0.000294328
	Prevotella_sp.P2A_0.07	age	age	0.000329364	6.43288e-05	1389	385	4.13651e-07	8.9499e-06	Acidaminococcus_sp._0.06	age	age	-0.00250018	0.000530283	520	69	3.11758e-06	7.61345e-05	Ruminococcus_flavefaciens_0.04	age	age	0.00168931	0.000360022	412	135	3.69399e-06	0.000130426	Lactobacillales_bacteriumHY.36.1_0.03	age	age	0.00132088	0.000311071	457	229	2.63934e-05	0.000855899
	Ruminococcus_bicirculans_0.07	age	age	0.000409947	0.000105869	1389	297	0.000120122	0.0015737	Campylobacter_troglodytis_0.06	age	age	0.00129162	0.000354444	520	72	0.000295508	0.00428486	Coprococcus_eutactus_0.04	age	age	0.0017846	0.000425587	412	104	3.37485e-05	0.000844939	Coprococcus_comes_0.03	age	age	0.00103666	0.000304191	457	282	0.000713091	0.0138747
	Catabacter_hongkongensis_0.06	age	age	0.00051573	6.15967e-05	1389	498	6.24885e-16	4.6965e-14	Roseburia_sp.DJF_0.06	age	age	0.00140047	0.000412572	520	123	0.000740472	0.00972394	Clostridium_papyrosolvens_0.04	age	age	0.00130518	0.000425384	412	119	0.00229702	0.0343804	Streptococcus_lactarius_0.02	age	age	-0.00263363	0.000395331	457	97	7.86079e-11	1.52949e-08
	Eubacterium_eligens_0.06	age	age	0.000399554	4.88247e-05	1389	757	1.58705e-15	1.0792e-13	Clostridium_lactatifermentans_0.06	age	age	0.000395376	0.00013518	520	353	0.00359822	0.0400698	Ruminococcus_callidus_0.03	age	age	0.00171429	0.000283099	412	129	3.18026e-09	3.12801e-07	Oscillibacter_valericigenes_0.02	age	age	0.000924761	0.000193738	457	231	2.45059e-06	0.000120852
	Acidaminococcus_sp._0.06	age	age	-0.00085576	0.000147861	1389	170	1.15783e-08	3.44453e-07	Elusimicrobium_minutum_0.06	age	age	0.00146827	0.000515465	520	52	0.00456874	0.0485473	bacterium_ic1340_0.03	age	age	0.00250844	0.000415602	412	82	3.55872e-09	3.26691e-07	Butyrivibrio_fibrisolvens_0.02	age	age	0.00211567	0.000541372	457	87	0.000107285	0.00275702
	Roseburia_sp.DJF_0.06	age	age	0.000569631	0.000106958	1389	309	1.45609e-07	3.40869e-06	Prevotella_maculosa_0.05	age	age	0.00123061	0.000192099	520	160	3.36887e-10	2.93092e-08	Coprococcus_comes_0.03	age	age	0.0013923	0.000257688	412	218	1.11914e-07	6.42105e-06	Eisenbergiella_tayi_0.02	age	age	0.00105665	0.000329539	457	182	0.00143908	0.0254548
	Clostridium_lactatifermentans_0.06	age	age	0.000194429	4.37194e-05	1389	952	1.0261e-05	0.000168201	Staphylococcus_epidermidis_0.05	age	age	0.00173899	0.000388149	520	87	9.19107e-06	0.000203079	Coprococcus_catus_0.03	age	age	0.00129618	0.0002572	412	194	7.02577e-07	2.76414e-05	Erythrobacter_aquimaris_0.02	age	age	0.00136256	0.000441299	457	88	0.00214163	0.0360111
	Roseburia_sp.499_0.06	age	age	0.000321596	7.82216e-05	1389	516	4.46815e-05	0.00062554	Clostridium_symbiosum_0.05	age	age	0.00109034	0.000340067	520	190	0.00142809	0.0177491	Bilophila_wadsworthia_0.03	age	age	-0.00117306	0.000295879	412	186	8.67828e-05	0.00199166	Clostridiales_bacteriumRM3_0.02	age	age	0.00181374	0.000593942	457	77	0.0023935	0.0388088
	Campylobacter_troglodytis_0.06	age	age	0.000359609	0.000108064	1389	176	0.000946922	0.010244	Veillonella_parvula_0.05	age	age	-0.00172126	0.00057138	520	164	0.00271852	0.0323434	Erysipelotrichaceae_bacterium21_0.03	age	age	0.00133047	0.000349053	412	141	0.000159335	0.0032747	Eubacterium_ventriosum_0.01	age	age	0.00134695	0.000211585	457	176	4.77458e-10	8.12872e-08
	Bacteroidales_bacteriumP13_0.06	age	age	0.000401423	0.000125036	1389	148	0.00139703	0.0145617	Coprococcus_eutactus_0.04	age	age	0.0015309	0.000271393	520	140	2.79137e-08	1.25341e-06	Eubacterium_siraeum_0.03	age	age	0.00234562	0.000688299	412	46	0.000719871	0.0122378	Oxalobacter_formigenes_0.01	age	age	0.00139515	0.000239571	457	161	1.09316e-08	1.24074e-06
	Elusimicrobium_minutum_0.06	age	age	0.000386159	0.000126317	1389	152	0.00234634	0.0223371	Ruminococcus_flavefaciens_0.04	age	age	0.00157706	0.000331764	520	180	2.5961e-06	6.75791e-05	Fusicatenibacter_saccharivorans_0.03	age	age	0.00105153	0.000317053	412	211	0.000992942	0.0158986	Clostridium_hveragerdense_0.01	age	age	0.00144893	0.000274683	457	135	2.06219e-07	1.65218e-05
	Prevotella_maculosa_0.05	age	age	0.000373037	4.96914e-05	1389	436	2.1451e-13	1.094e-11	Clostridium_papyrosolvens_0.04	age	age	0.00104202	0.000249588	520	148	3.49858e-05	0.000679917	Rothia_mucilaginosa_0.03	age	age	-0.00102247	0.000336126	412	246	0.00250264	0.0362751	Streptococcus_australis_0.01	age	age	-0.00250374	0.000481191	457	53	2.97437e-07	2.25061e-05
	Veillonella_parvula_0.05	age	age	-0.000562098	0.000173891	1389	396	0.00142273	0.0147222	Alistipes_shahii_0.04	age	age	0.000939363	0.000324083	520	191	0.00390875	0.0425076	Blautia_luti_0.03	age	age	0.00117199	0.000391881	412	179	0.00295237	0.0419115	Atopobium_parvulum_0.01	age	age	-0.00207398	0.000402304	457	106	3.79148e-07	2.7179e-05
	Coprococcus_eutactus_0.04	age	age	0.000541885	7.08641e-05	1389	371	9.00524e-14	4.90503e-12	Mitsuokella_multacida_0.04	age	age	-0.00138025	0.00048036	520	59	0.00422856	0.0456291	Eisenbergiella_tayi_0.02	age	age	0.00155141	0.00027789	412	142	4.32446e-08	2.58903e-06	Candidatus_Stoquefichus_0.01	age	age	0.0014365	0.000283912	457	108	6.11708e-07	3.46738e-05
	Ruminococcus_flavefaciens_0.04	age	age	0.000522284	7.72576e-05	1389	502	3.12047e-11	1.3106e-09	bacterium_ic1340_0.03	age	age	0.00177824	0.000273325	520	96	1.82885e-10	1.69717e-08	Oscillibacter_valericigenes_0.02	age	age	0.0012545	0.000239997	412	188	2.7542e-07	1.18517e-05	Streptococcus_peroris_.0.01	age	age	-0.00250311	0.000544568	457	41	5.5794e-06	0.000237473
	Clostridium_papyrosolvens_0.04	age	age	0.000342587	6.38433e-05	1389	413	1.12423e-07	2.67567e-06	Lactobacillales_bacteriumHY.36.1_0.03	age	age	0.00124674	0.000197456	520	223	5.8678e-10	4.80469e-08	Oscillibacter_valericigenes_0.02	season	wet	-0.0014862	0.000502024	412	188	0.00325145	0.0447725	Actinomyces_lingnae_.0.01	age	age	-0.00172155	0.000376016	457	100	6.06131e-06	0.000242809
	Alistipes_shahii_0.04	age	age	0.000292971	6.84927e-05	1389	563	2.19487e-05	0.000340682	Ruminococcus_callidus_0.03	age	age	0.00108931	0.000196364	520	170	4.6385e-08	2.01775e-06	Streptococcus_lactarius_0.02	age	age	-0.00264676	0.000513832	412	109	4.04087e-07	1.63655e-05	Christensenella_minuta_0.01	age	age	0.00206962	0.00046312	457	49	9.94737e-06	0.000338708
	Ruminococcus_sp.YE78_0.04	age	age	0.000513312	0.000150846	1389	163	0.000713163	0.00789454	Coprococcus_comes_0.03	age	age	0.000856886	0.00017717	520	279	1.74685e-06	4.85814e-05	Acetivibrio_ethanolgignens_0.02	age	age	0.00204432	0.000470625	412	85	1.76909e-05	0.000487207	Asaccharobacter_celatus_.0.01	age	age	0.00179324	0.000439372	457	61	5.29163e-05	0.0016016
	Mitsuokella_multacida_0.04	age	age	-0.000533817	0.000157792	1389	148	0.000764587	0.00839869	Coprococcus_catus_0.03	age	age	0.000798571	0.000168962	520	232	2.95444e-06	7.34388e-05	Erythrobacter_aquimaris_0.02	age	age	0.00185593	0.000557078	412	59	0.000942384	0.0156345	Actinomyces_odontolyticus_.0.01	age	age	-0.00140087	0.000345945	457	111	6.03976e-05	0.00175025
	Ruminococcus_callidus_0.03	age	age	0.000436151	5.05998e-05	1389	461	5.18116e-17	5.28478e-15	Haemophilus_influenzae_0.03	age	age	-0.00154064	0.000376022	520	158	4.85535e-05	0.000886873	Brachyspira_aalborgi_0.02	age	age	0.00276149	0.000830313	412	15	0.000961326	0.0157589	Clostridium_xylanolyticum_0.01	age	age	0.0012044	0.000302005	457	132	7.76707e-05	0.00215893
	bacterium_ic1340_0.03	age	age	0.000631267	7.49517e-05	1389	281	2.15923e-16	1.71299e-14	Eubacterium_siraeum_0.03	age	age	0.0020673	0.000514188	520	64	6.6744e-05	0.00111937	Pseudobutyrivibrio_xylanivorans_0.02	age	age	0.00178845	0.000544665	412	86	0.00111332	0.0176212	Actinomyces_graevenitzii_.0.01	age	age	-0.00354097	0.000939209	457	18	0.000184742	0.00441437
	Coprococcus_catus_0.03	age	age	0.000288626	4.15823e-05	1389	662	9.74621e-12	4.6392e-10	Blautia_luti_0.03	age	age	0.00104761	0.000261725	520	238	7.1805e-05	0.00118991	Ruminococcus_albus_0.02	age	age	0.00290536	0.000950938	412	23	0.002397	0.035491	Collinsella_sp.MS5_0.01	age	age	-0.00159757	0.000443454	457	89	0.000349978	0.00781426
	Coprococcus_comes_0.03	age	age	0.000358797	5.22145e-05	1389	779	1.54424e-11	7.11346e-10	Bilophila_wadsworthia_0.03	age	age	-0.00102107	0.000256092	520	225	7.6535e-05	0.00122456	Candidatus_Stoquefichus_0.01	age	age	0.00210899	0.000329897	412	98	4.45689e-10	5.11428e-08	Lactobacillus_reuteri_.0.01	age	age	0.00282542	0.00079379	457	15	0.000410978	0.00902825
	Eubacterium_siraeum_0.03	age	age	0.000636624	0.000111321	1389	178	1.6446e-08	4.60487e-07	Rothia_mucilaginosa_0.03	age	age	-0.00121929	0.000331151	520	309	0.000255807	0.00382886	Eubacterium_ventriosum_0.01	age	age	0.00193336	0.000323294	412	124	4.87262e-09	4.05745e-07	Clostridium_propionicum_0.01	age	age	0.000843424	0.000237891	457	124	0.000432809	0.00921073
	Rothia_mucilaginosa_0.03	age	age	-0.000409552	7.17801e-05	1389	831	2.2647e-08	5.98887e-07	Ruminococcus_obeum_0.03	age	age	0.000669983	0.000193654	520	296	0.000585552	0.00799106	Oxalobacter_formigenes_0.01	age	age	0.00156796	0.000277591	412	131	3.04e-08	1.99337e-06	Eubacterium_brachy_.0.01	age	age	0.00202138	0.000570138	457	47	0.000432755	0.00921073
	Ruminococcus_obeum_0.03	age	age	0.000254624	5.19068e-05	1389	836	1.22948e-06	2.47282e-05	Fusicatenibacter_saccharivorans_0.03	age	age	0.000965589	0.000325793	520	272	0.00317893	0.0365708	Peptococcus_sp.feline_.0.01	age	age	0.0021604	0.000441115	412	38	1.40106e-06	5.21421e-05	Subdoligranulum_variabile_0.01	age	age	0.00168328	0.000481799	457	96	0.000523104	0.0108977
	Bilophila_wadsworthia_0.03	age	age	-0.000298702	6.24919e-05	1389	638	2.20242e-06	4.19341e-05	Oscillibacter_valericigenes_0.02	age	age	0.00107425	0.000155464	520	233	1.43407e-11	1.66352e-09	Eggerthella_lenta_.0.01	age	age	-0.00249625	0.000570732	412	50	1.55233e-05	0.000445324	Enterococcus_avium_0.01	age	age	-0.00265576	0.000760712	457	41	0.000528084	0.0108977
	Blautia_luti_0.03	age	age	0.00037096	7.82537e-05	1389	636	2.61367e-06	4.84717e-05	Acetivibrio_ethanolgignens_0.02	age	age	0.00145669	0.00027461	520	109	1.67901e-07	5.99276e-06	Clostridium_glycyrrhizinilyticum_.0.01	age	age	0.00178	0.000438914	412	71	5.99477e-05	0.00147407	Ruminococcus_sp.RLB2_.0.01	age	age	0.0019509	0.000580767	457	37	0.000847822	0.0162639
	Haemophilus_influenzae_0.03	age	age	-0.000541584	0.000118147	1389	432	9.4846e-06	0.000159341	Streptococcus_lactarius_0.02	age	age	-0.00202949	0.000416557	520	156	1.47159e-06	4.26762e-05	Actinomyces_graevenitzii_.0.01	age	age	-0.00270809	0.000693535	412	25	0.000110349	0.00245082	Gluconobacter_oxydans_.0.01	age	age	0.00287151	0.000872618	457	12	0.00107769	0.0198027
	Lactobacillales_bacteriumHY.36.1_0.03	age	age	0.000440673	0.00011984	1389	641	0.000252911	0.00308681	bacterium_ic1296_0.02	age	age	0.000973286	0.000201567	520	170	1.81482e-06	4.85814e-05	Eggerthella_sp.1.3.56FAA_.0.01	age	age	-0.00220185	0.000566417	412	34	0.000118271	0.00251367	Synergistes_jonesii_.0.01	age	age	0.00284815	0.000868849	457	10	0.00112561	0.0201721
	Erysipelotrichaceae_bacterium21_0.03	age	age	0.000281216	7.88312e-05	1389	492	0.000403992	0.00480751	Erythrobacter_aquimaris_0.02	age	age	0.00151972	0.000354665	520	99	2.18119e-05	0.000453167	Actinomyces_lingnae_.0.01	age	age	-0.00157624	0.000411297	412	114	0.000146927	0.00306543	Blautia_stercoris_0.01	age	age	0.00147531	0.000478996	457	46	0.00219595	0.0364743
	Porphyromonadaceae_bacteriumC941_0.03	age	age	0.000560876	0.000172799	1389	83	0.00125122	0.0133339	Ruminococcus_albus_0.02	age	age	0.00205661	0.000492753	520	38	3.51681e-05	0.000679917	Collinsella_sp.MS5_0.01	age	age	-0.00147263	0.00038972	412	87	0.000181143	0.00361499
	Fusicatenibacter_saccharivorans_0.03	age	age	0.000286133	8.91784e-05	1389	775	0.00139645	0.0145617	Alloprevotella_rava_0.02	age	age	0.00170112	0.00041882	520	74	5.62922e-05	0.000979484	Clostridium_tyrobutyricum_.0.01	age	age	0.00171853	0.00047167	412	59	0.000303654	0.00565043
	Cupriavidus_necator_0.03	age	age	-0.000821097	0.000271254	1389	65	0.00260713	0.0244933	Clostridiales_bacteriumRM3_0.02	age	age	0.0019525	0.000482829	520	81	6.06064e-05	0.00104153	Eubacterium_brachy_.0.01	age	age	0.00194917	0.000538371	412	45	0.00033103	0.0060777
	Oscillibacter_valericigenes_0.02	age	age	0.000351763	4.104e-05	1389	652	1.03985e-16	9.28063e-15	Brachyspira_aalborgi_0.02	age	age	0.00197925	0.000500252	520	25	8.6706e-05	0.00137153	Subdoligranulum_variabile_0.01	age	age	0.00183063	0.000506578	412	81	0.000339579	0.00612789
	Streptococcus_lactarius_0.02	age	age	-0.000795292	0.000102799	1389	362	5.77412e-14	3.29818e-12	Butyrivibrio_fibrisolvens_0.02	age	age	0.00154227	0.000409799	520	117	0.000186813	0.00282657	Candidatus_Dorea_.0.01	age	age	0.00232908	0.000644946	412	20	0.000342663	0.00612789
	Butyrivibrio_fibrisolvens_0.02	age	age	0.00060441	9.89983e-05	1389	270	1.33048e-09	4.52364e-08	Clostridiales_bacterium77.5d_0.02	age	age	0.00149444	0.000431083	520	76	0.000570877	0.00786793	bacterium_ic1311_.0.01	age	age	0.00280061	0.000832368	412	15	0.000839035	0.0140896
	Erythrobacter_aquimaris_0.02	age	age	0.000517141	8.64689e-05	1389	246	4.0723e-09	1.32165e-07	Pseudobutyrivibrio_xylanivorans_0.02	age	age	0.00112933	0.000327253	520	116	0.000604475	0.00816921	bacterium_ic1311_.0.01	group	treatment	-0.005128	0.00173848	412	15	0.00336686	0.0458089
	Eisenbergiella_tayi_0.02	age	age	0.000357126	6.98533e-05	1389	501	4.23148e-07	9.01875e-06	Ruminococcus_sp.15975_0.02	age	age	0.00130509	0.000434512	520	94	0.00279773	0.0330037	Enterococcus_raffinosus_.0.01	age	age	-0.00363484	0.00114954	412	7	0.00168395	0.0263499
	Acetivibrio_ethanolgignens_0.02	age	age	0.000504624	0.000105159	1389	282	1.97548e-06	3.81215e-05	bacterium_YE62_0.02	age	age	0.00114909	0.000404545	520	108	0.00468296	0.0493839	Coriobacteriaceae_bacteriumSNR48.44_.0.01	age	age	-0.00239955	0.000761319	412	15	0.00174259	0.0269612
	Pseudobutyrivibrio_xylanivorans_0.02	age	age	0.000427837	9.12625e-05	1389	307	3.31417e-06	5.8514e-05	Peptococcus_sp.feline_.0.01	age	age	0.0018398	0.000362689	520	37	5.48214e-07	1.73435e-05	Prevotella_bivia_.0.01	age	age	-0.00205593	0.000654423	412	22	0.00180285	0.0275836
	Ruminococcus_albus_0.02	age	age	0.000648447	0.000144892	1389	109	9.98274e-06	0.00016576	Streptococcus_peroris_.0.01	age	age	-0.00189299	0.000389012	520	62	1.51422e-06	4.30162e-05	Synergistes_jonesii_.0.01	age	age	0.00317284	0.00101969	412	9	0.00199207	0.0301437
	Brachyspira_aalborgi_0.02	age	age	0.000675767	0.000152176	1389	63	1.04011e-05	0.000168201	Actinomyces_lingnae_.0.01	age	age	-0.00119265	0.000259101	520	118	5.24846e-06	0.000121907	Actibacterium_mucosum_0.01	age	age	0.00250985	0.00082267	412	29	0.0024309	0.03561
	bacterium_ic1296_0.02	age	age	0.00025861	6.53454e-05	1389	551	8.35583e-05	0.00111515	Clostridium_lavalense_.0.01	age	age	0.0018932	0.000414734	520	33	6.25517e-06	0.000142741	Streptococcus_sanguinis_.0.01	age	age	-0.00138281	0.000457447	412	88	0.00266211	0.0381847
	Ruminococcus_sp.CE2_0.02	age	age	-0.000347466	9.11421e-05	1389	353	0.000153929	0.00198028	Candidatus_Dorea_.0.01	age	age	0.00194995	0.000450723	520	37	1.82148e-05	0.000390078	Akkermansia_muciniphila_0.01	age	age	-0.00183291	0.000621967	412	52	0.00339325	0.0458089
	Alloprevotella_rava_0.02	age	age	0.000463318	0.000122436	1389	191	0.000170149	0.00216939	Clostridium_tyrobutyricum_.0.01	age	age	0.0015578	0.00038556	520	64	6.14993e-05	0.00104399	Clostridium_tetani_0.01	age	age	0.00164939	0.000560718	412	53	0.00345189	0.046148
	bacterium_YE62_0.02	age	age	0.00038818	0.000108768	1389	310	0.000418284	0.00493645	Clostridium_aff.innocuum_.0.01	age	age	-0.00225745	0.000564424	520	23	7.27324e-05	0.00119047	Clostridiales_bacterium1.7.47FAA_0.01	age	age	-0.00148056	0.000504412	412	43	0.00352151	0.0466262
	Ruminococcus_sp.15975_0.02	age	age	0.000338199	9.6005e-05	1389	260	0.000459074	0.00537343	Coriobacteriaceae_bacteriumSNR48.44_.0.01	age	age	-0.0023788	0.00060481	520	14	9.53116e-05	0.00149072	Christensenella_minuta_0.01	age	age	0.00180516	0.000619565	412	37	0.00376945	0.0494337
	Clostridiales_bacteriumRM3_0.02	age	age	0.000675638	0.000206499	1389	227	0.00114967	0.0123439	Actinomyces_odontolyticus_.0.01	age	age	-0.00114179	0.000303006	520	137	0.000183389	0.00280524
	Lactococcus_lactis_0.02	age	age	0.000392147	0.00013277	1389	209	0.00319462	0.0292431	Actinomyces_graevenitzii_.0.01	age	age	-0.00250218	0.000686457	520	24	0.000294404	0.00428486
	Eubacterium_ventriosum_0.01	age	age	0.000503052	5.05225e-05	1389	474	1.03751e-21	2.46927e-19	Eubacterium_brachy_.0.01	age	age	0.00185678	0.000522499	520	52	0.00041479	0.00589171
	Oxalobacter_formigenes_0.01	age	age	0.000489655	4.92129e-05	1389	460	1.44107e-21	2.93979e-19	Cohnella_sp.VKM_.0.01	age	age	0.00210081	0.000603143	520	14	0.000537735	0.00756087
	Candidatus_Stoquefichus_0.01	age	age	0.000523509	6.86543e-05	1389	328	9.27421e-14	4.90503e-12	Bacteroidales_bacteriumph8_.0.01	age	age	0.00187176	0.000550713	520	41	0.000729202	0.00966713
	Actinomyces_lingnae_.0.01	age	age	-0.000473606	7.08694e-05	1389	332	4.96831e-11	1.97076e-09	Helicobacter_pylori_.0.01	season	wet	0.00352381	0.00104929	520	23	0.00112882	0.0144158
	Clostridium_propionicum_0.01	age	age	0.000334224	5.35629e-05	1389	371	8.68281e-10	3.02416e-08	Helicobacter_pylori_.0.01	age	age	-0.00153849	0.000500106	520	23	0.0022069	0.026713
	Clostridium_propionicum_0.01	season	wet	-0.000348663	0.000110094	1389	371	0.00162545	0.0165796	Eubacterium_limosum_.0.01	age	age	-0.00196605	0.000668905	520	17	0.00343788	0.038851
	Eubacterium_brachy_.0.01	age	age	0.000645179	0.000110712	1389	144	9.39352e-09	2.85403e-07	Enterococcus_gallinarum_.0.01	age	age	-0.00201626	0.000690752	520	38	0.00366565	0.0404967
	Christensenella_minuta_0.01	age	age	0.000626959	0.00010907	1389	148	1.46694e-08	4.18958e-07	Staphylococcus_aureus_.0.01	age	age	0.00185432	0.000648701	520	16	0.00442846	0.0474186
	Actinomyces_graevenitzii_.0.01	age	age	-0.000964784	0.000168562	1389	67	1.78538e-08	4.81042e-07	Oxalobacter_formigenes_0.01	age	age	0.00142439	0.000197395	520	168	1.92505e-12	2.97741e-10
	Clostridium_hveragerdense_0.01	age	age	0.00049435	8.96756e-05	1389	392	4.93068e-08	1.23526e-06	Eubacterium_ventriosum_0.01	age	age	0.00133086	0.000190242	520	174	8.23945e-12	1.14693e-09
	Clostridium_tyrobutyricum_.0.01	age	age	0.000486631	9.32907e-05	1389	190	2.50612e-07	5.59177e-06	Clostridium_hveragerdense_0.01	age	age	0.00139315	0.000227918	520	142	1.93564e-09	1.17148e-07
	Peptococcus_sp.feline_.0.01	age	age	0.000482472	9.98545e-05	1389	117	1.71959e-06	3.41051e-05	Clostridium_propionicum_0.01	age	age	0.00115887	0.000192207	520	136	3.13979e-09	1.681e-07
	Streptococcus_peroris_.0.01	age	age	-0.000823389	0.000173142	1389	142	2.38694e-06	4.48494e-05	Clostridium_xylanolyticum_0.01	age	age	0.00125929	0.000245643	520	139	4.18123e-07	1.35355e-05
	Atopobium_parvulum_0.01	age	age	-0.00061997	0.000131263	1389	342	2.80745e-06	5.13979e-05	Cellulosilyticum_ruminicola_0.01	age	age	0.000743184	0.000144914	520	233	4.14013e-07	1.35355e-05
	Clostridium_xylanolyticum_0.01	age	age	0.00040694	8.6817e-05	1389	395	3.31907e-06	5.8514e-05	Enterococcus_faecium_0.01	age	age	-0.00293138	0.000607021	520	23	1.81001e-06	4.85814e-05
	Synergistes_jonesii_.0.01	age	age	0.000868283	0.000186057	1389	31	3.68965e-06	6.42538e-05	Clostridium_tetani_0.01	age	age	0.00173923	0.000396296	520	66	1.38365e-05	0.000300944
	Subdoligranulum_variabile_0.01	age	age	0.000482767	0.00010872	1389	253	1.04831e-05	0.000168201	Christensenella_minuta_0.01	age	age	0.00145632	0.000344945	520	62	2.86351e-05	0.000586178
	Candidatus_Dorea_.0.01	age	age	0.000535825	0.00012296	1389	84	1.53274e-05	0.000243195	Atopobium_parvulum_0.01	age	age	-0.0013184	0.000314122	520	127	3.18385e-05	0.000633131
	Veillonella_sp.oral.taxon.780_0.01	age	age	-0.000480039	0.000110533	1389	277	1.62917e-05	0.000255654	Clostridium_algidixylanolyticum_0.01	age	age	0.000951419	0.000228592	520	172	3.69496e-05	0.000704573
	Cellulosilyticum_ruminicola_0.01	age	age	0.000187426	4.3993e-05	1389	685	2.3675e-05	0.000363526	Candidatus_Stoquefichus_0.01	age	age	0.00130598	0.000317305	520	122	4.49034e-05	0.00084467
	Clostridium_tetani_0.01	age	age	0.000456006	0.000107623	1389	208	2.66705e-05	0.0004009	Eubacterium_ramulus_0.01	age	age	0.000955661	0.000233105	520	125	4.80479e-05	0.000886873
	Clostridium_algidixylanolyticum_0.01	age	age	0.000244191	5.77529e-05	1389	504	2.70668e-05	0.000402618	Fusobacterium_varium_0.01	age	age	-0.00237744	0.000651058	520	22	0.000287131	0.00425198
	Paenibacillus_xinjiangensis_0.01	age	age	0.000445997	0.000107584	1389	157	3.87338e-05	0.000558706	Clostridiales_bacteriumcanine_0.01	age	age	0.00120217	0.000346641	520	114	0.000568025	0.00786793
	Rhodocyclus_sp.HOD_.0.01	age	age	0.000392019	9.49137e-05	1389	100	4.08255e-05	0.000582988	Olsenella_umbonata_0.01	age	age	-0.00260015	0.000833318	520	16	0.00190815	0.0235057
	Clostridium_lavalense_.0.01	age	age	0.000645425	0.000156349	1389	82	4.22605e-05	0.000597506	Paenibacillus_xinjiangensis_0.01	age	age	0.00136272	0.000463967	520	56	0.00346086	0.038851
	Clostridium_glycyrrhizinilyticum_.0.01	age	age	0.000391957	9.54993e-05	1389	232	4.66943e-05	0.000647374	Synergistes_jonesii_.0.01	age	age	0.00209758	0.000739724	520	12	0.00475368	0.0497528
	Helicobacter_pylori_.0.01	season	wet	0.00138091	0.000331101	1389	56	4.77101e-05	0.000655096
	Gluconobacter_oxydans_.0.01	age	age	0.000791741	0.000195824	1389	37	5.83133e-05	0.000793061
	Eubacterium_limosum_.0.01	age	age	-0.000793141	0.000196572	1389	71	6.051e-05	0.000815172
	Clostridiales_bacteriumcanine_0.01	age	age	0.000289969	7.50586e-05	1389	315	0.000125939	0.00163492
	Actinomyces_odontolyticus_.0.01	age	age	-0.000378962	0.000100013	1389	354	0.000177608	0.00224446
	Staphylococcus_aureus_.0.01	age	age	0.000696243	0.000186287	1389	40	0.000202314	0.00253425
	Coriobacteriaceae_bacteriumSNR48.44_.0.01	age	age	-0.000724261	0.000195662	1389	43	0.000231469	0.00284947
	Asaccharobacter_celatus_.0.01	age	age	0.000465199	0.000128243	1389	143	0.000296587	0.0035892
	bacterium_ic1311_.0.01	age	age	0.000596207	0.000165555	1389	50	0.000338348	0.00406017
	Mitsuokella_sp.DJF_0.01	age	age	-0.000821611	0.000233617	1389	61	0.00046827	0.00543651
	Clostridium_aff.innocuum_.0.01	age	age	-0.000536065	0.000152665	1389	52	0.000485572	0.00559191
	Blautia_stercoris_0.01	age	age	0.000439866	0.000126054	1389	128	0.000512863	0.00585895
	Ruminococcus_sp.RLB2_.0.01	age	age	0.000458568	0.000133577	1389	93	0.000637012	0.00721947
	Olsenella_umbonata_0.01	age	age	-0.000914474	0.00026704	1389	43	0.00066249	0.0074491
	Clostridium_spiroforme_.0.01	age	age	-0.00078568	0.000230679	1389	48	0.000678241	0.00756663
	Actibacterium_mucosum_0.01	age	age	0.000498182	0.000147758	1389	104	0.000791464	0.00862756
	Eubacterium_xylanophilum_.0.01	age	age	0.00061442	0.000189756	1389	118	0.00135371	0.0143192
	Streptococcus_sanguinis_.0.01	age	age	-0.000661674	0.000209775	1389	262	0.0017096	0.0172781
	Holdemania_massiliensis_.0.01	age	age	0.0004202	0.000133491	1389	76	0.00171813	0.0172781
	Collinsella_sp.MS5_0.01	age	age	-0.000345142	0.000110075	1389	291	0.00186976	0.0186715
	Robinsoniella_peoriensis_.0.01	age	age	0.000642326	0.000206462	1389	75	0.00194384	0.0192764
	Bacteroidales_bacteriumph8_.0.01	age	age	0.000450798	0.000146234	1389	103	0.00213965	0.0210719
	Lactobacillus_vaginalis_0.01	age	age	-0.000692333	0.000225813	1389	46	0.0022603	0.0218088
	Enterococcus_avium_0.01	age	age	-0.000565309	0.00018448	1389	138	0.00229473	0.0219924
	Clostridium_scindens_.0.01	age	age	-0.000729426	0.000244396	1389	43	0.00295557	0.0274062
	Lactobacillus_crispatus_.0.01	age	age	-0.000603386	0.000203201	1389	45	0.0031531	0.0290492
	Lactobacillus_crispatus_.0.01	group	treatment	-0.0012291	0.000423564	1389	45	0.00390161	0.0348219
	Blautia_wexlerae_.0.01	age	age	-0.000269585	9.1607e-05	1389	99	0.00338581	0.0306008
	Butyricimonas_sp.GD2_0.01	age	age	-0.000419842	0.000143197	1389	166	0.00348348	0.0312856
	bacterium_MS4_0.01	age	age	0.00052219	0.000181308	1389	73	0.00420756	0.0373192
	Anaerovorax_sp.canine_0.01	age	age	0.000263676	9.20392e-05	1389	220	0.00436569	0.0384827
	Anaerotruncus_colihominis_.0.01	age	age	-0.000297922	0.000106063	1389	217	0.00511184	0.0445105
	Enterococcus_durans_0.01	season	wet	0.00124848	0.000441548	1389	236	0.00545035	0.0471703
	Oribacterium_sp.4F76CC_0.01	age	age	0.000588858	0.000212132	1389	49	0.00573851	0.0490694
	Eggerthella_sp.1.3.56FAA_.0.01	age	age	-0.000370546	0.00013388	1389	115	0.00586527	0.0498548
	Eggerthella_lenta_.0.01	age	age	-0.000407676	0.000147611	1389	140	0.00591705	0.0499973
	Supplementary Table 4 shows the result from the multivariable association discovery analysis using the MaAsLin2 R package from the Huttenhover lab. All statistically significant associated taxa with the q value < 0.05 are shown for the combined three timepoint dataset, for the Day 1 dataset, Day 15 dataset, and Day 85 dataset. All taxa with a minimum abundance of 0.2% are highlighted in colours a…
	Explanation for the different column varialbes are from: https://huttenhower.sph.harvard.edu/maaslin/
	metadata: the variable name being associated with a microbial feature.
	feature: the microbial feature (taxon, gene, pathway, etc.).
	value: for categorical features, the specific feature level for which the coefficient and significance of association is being reported.
	coef: the model coefficient value (effect size).
	Coefficients for categorical variables indicate the contrast between the category specified in value versus the reference category.
	stderr: the standard error from the model.
	N: the total number of samples used in the model for this association (since e.g. missing values can be excluded).
	N.not.0: the total of number of these samples in which the feature is non-zero.
	pval: the nominal significance of this association.
	qval: the corrected significance is computed with p.adjust with the correction method (BH, etc.).

## Sheet: Sup Table 6 Meta and Count data
Supplementary Table 6. Metadata and countdata for all 1389 samples
patient ID	age at enrolment	3agegroups based on age at enroment	11agegroups based on age at enrolment	gender	season	location	group	timepoints	age at sampling	11agegroups based on age at sampling	3agegroups based on age at sampling	Prevotella_copri_35.15	Faecalibacterium_prausnitzii_11.38	Prevotella_stercorea_7.05	Bacteroides__4.64	Bifidobacterium__4.12	Escherichia_coli_3.51	Succinivibrio_dextrinosolvens_2.42	Paraprevotella_xylaniphila_2.02	Sutterella_wadsworthensis_1.75	Streptococcus_salivarius_1.14	Megasphaera_elsdenii_0.9	Streptococcus_equinus_0.9	Haemophilus_parainfluenzae_0.89	Sutterella_sp._0.82	Ruminococcaceae_UCG-002_0.72	Thalassospira__0.71	Klebsiella_pneumoniae_0.69	Eubacterium_rectale_0.67	Fusobacterium_mortiferum_0.64	Prevotella_ruminicola_0.62	Pseudobutyrivibrio_ruminis_0.57	Lactobacillus_ruminis_0.54	Parabacteroides_distasonis_0.47	Roseburia_inulinivorans_0.47	Allisonella_histaminiformans_0.42	Holdemanella_biformis_0.42	Ruminococcus_torques_0.41	Collinsella_aerofaciens_0.4	Blautia_sp._0.35	Erysipelotrichaceae_sp._0.32	Veillonella_dispar_0.31	Ruminococcus_gnavus_0.31	Megamonas_funiformis_0.31	Veillonella_ratti_0.3	Lachnospiraceae_sp._0.3	Catenibacterium_mitsuokai_0.29	Prevotella_nanceiensis_0.29	Phascolarctobacterium_succinatutens_0.28
IHAT_284H	31	plus2years	mths_31_33	Female	wet	Yorrobawol	placebo	D15	31.4918	mths_31_33	plus2years	525	140	2	16	9	3	0	154	3	3	0	0	3	1	32	3	0	0	1	0	0	0	0	5	37	9	1	0	0	6	3	0	0	1	1	0	0	0
IHAT_001D	36	plus2years	mths_34_36	Male	dry	Darsilami	treatment	D1	36	mths_34_36	plus2years	622	128	113	13	0	4	179	121	54	19	0	0	10	0	1	0	0	22	0	53	3	0	0	17	0	7	9	1	4	10	1	0	0	0	5	0	0	15
IHAT_319A	27	plus2years	mths_25_27	Male	dry	Yorrobawol	treatment	D85	29.7869	mths_28_30	plus2years	16	584	3	251	143	382	55	0	125	48	0	9	54	1	0	0	0	25	0	0	0	0	1	15	0	0	12	11	3	16	4	5	0	0	6	0	0	0
IHAT_054E	30	plus2years	mths_28_30	Male	dry	Darsilami	placebo	D1	30	mths_28_30	plus2years	2724	361	995	2	1	0	0	43	1	0	0	11	0	26	0	0	0	1	1	31	4	0	4	9	0	4	0	0	0	0	1	0	0	0	1	0	0	17
IHAT_033F	36	plus2years	mths_34_36	Female	dry	Darsilami	treatment	D1	36	mths_34_36	plus2years	1376	846	2154	6	0	1	0	3	33	59	0	0	29	0	3	0	0	0	5	0	12	0	2	4	0	19	14	0	1	28	9	7	0	0	5	0	0	12
IHAT_370A	35	plus2years	mths_34_36	Male	dry	Darsilami	treatment	D85	37.7869	mths_37_40	plus2years	1665	897	289	10	0	17	648	28	0	17	0	0	46	26	59	33	25	10	0	60	20	1	37	3	0	1	12	0	4	3	0	1	0	0	1	112	0	11
IHAT_714G	34	plus2years	mths_34_36	Female	dry	Yorrobawol	treatment	D1	34	mths_34_36	plus2years	5939	186	151	11	128	3	0	4	46	0	0	0	0	12	44	0	0	1	0	0	1	0	2	6	2	14	7	0	1	0	0	1	0	0	10	0	1	0
IHAT_390J	17	1to2years	mths_16_18	Male	dry	Yorrobawol	treatment	D85	19.7869	mths_19_21	1to2years	953	2145	5322	22	0	9	13	2	1	6	0	2	5	3	18	0	0	0	0	11	9	0	1	1	0	0	0	0	0	3	1	0	0	0	0	3	49	150
IHAT_521E	23	1to2years	mths_22_24	Female	dry	Darsilami	placebo	D1	23	mths_22_24	1to2years	3989	1086	1023	1	0	311	474	847	44	17	0	17	64	1	15	42	0	0	0	66	388	0	26	117	0	65	26	0	9	108	0	10	0	0	33	0	165	136
IHAT_438H	17	1to2years	mths_16_18	Female	dry	Darsilami	treatment	D85	19.7869	mths_19_21	1to2years	4742	1847	952	16	206	37	49	969	291	66	1	0	81	0	10	0	0	0	3	0	9	0	1	39	64	169	122	75	25	121	16	4	82	0	22	0	0	0
IHAT_709B	18	1to2years	mths_16_18	Male	dry	Taibatu	treatment	D1	18	mths_16_18	1to2years	838	3057	797	324	592	22	471	898	128	33	83	26	3	30	828	66	2	1	0	131	112	1	17	20	100	0	50	77	34	25	1	19	0	0	34	0	0	4
IHAT_071J	26	plus2years	mths_25_27	Male	wet	Taibatu	placebo	D85	28.7869	mths_28_30	plus2years	2530	1531	6389	66	0	4	149	1351	184	0	0	0	2	3	15	23	0	1	10	77	16	0	1	3	1	14	7	0	2	19	0	0	0	0	1	0	0	22
IHAT_068A	11	7to12 mths	mths_10_12	Male	wet	Yorrobawol	treatment	D85	13.7869	mths_13_15	7to12 mths	74	18	15	81	11445	228	1	0	0	90	0	3	127	0	0	0	2	1	27	2	0	1	1	3	0	0	1	4	0	0	98	8	1	0	0	0	0	0
IHAT_685K	26	plus2years	mths_25_27	Male	dry	Yorrobawol	treatment	D85	28.7869	mths_28_30	plus2years	7294	486	3398	41	3	27	0	203	25	15	0	12	21	2	0	1	0	0	1055	14	0	0	1	7	0	20	3	1	2	32	4	32	0	0	12	0	0	36
IHAT_505H	29	plus2years	mths_28_30	Female	dry	Darsilami	treatment	D1	29	mths_28_30	plus2years	41	4	1	3377	1	17	0	5	2	3	3	1	1	0	2490	301	0	0	0	1726	27	1	972	1	0	1	1	0	0	0	0	0	0	0	0	0	0	0
IHAT_221F	19	1to2years	mths_19_21	Female	dry	Taibatu	treatment	D85	21.7869	mths_22_24	1to2years	72	46	4	48	1675	1391	112	0	44	303	0	35	1	0	0	0	23	0	0	0	0	12	1	0	1	0	125	18	54	0	4	540	1845	0	2	0	0	5792
IHAT_228K	31	plus2years	mths_31_33	Male	dry	Darsilami	treatment	D85	33.7869	mths_34_36	plus2years	4400	1931	1050	70	9	2	2143	544	19	2	0	80	0	200	271	203	2	45	0	0	236	0	15	6	0	125	36	1	39	29	1	15	0	0	16	0	0	143
IHAT_635B	27	plus2years	mths_25_27	Male	dry	Darsilami	placebo	D1	27	mths_25_27	plus2years	4601	1336	1884	405	0	58	1762	536	0	32	1	3	11	150	15	1	1	81	0	323	169	0	164	399	0	58	74	1	1	445	1	17	0	0	32	4	0	116
IHAT_418D	36	plus2years	mths_34_36	Male	dry	Darsilami	placebo	D85	38.7869	mths_37_40	plus2years	9328	2246	5	89	31	20	0	1	413	4	0	0	3	0	81	191	0	98	1	176	10	0	65	52	52	108	42	31	44	51	6	68	112	0	20	0	0	22
IHAT_280F	35	plus2years	mths_34_36	Male	dry	Kuwonkuba	treatment	D85	37.7869	mths_37_40	plus2years	4832	2911	4	7	8	7	0	1452	205	156	1	177	536	0	14	1	8	1254	0	45	84	10	0	33	535	286	15	26	121	283	15	125	0	1	12	0	0	0
IHAT_249D	17	1to2years	mths_16_18	Female	dry	Darsilami	treatment	D85	19.7869	mths_19_21	1to2years	6	1	2	1	17	4926	0	1	0	857	0	94	1030	0	0	0	6127	0	0	0	0	0	0	0	0	0	0	0	0	0	0	0	0	0	0	0	0	0
IHAT_113F	22	1to2years	mths_22_24	Female	wet	Taibatu	treatment	D85	24.7869	mths_25_27	1to2years	8052	1246	3305	127	0	74	0	362	10	48	0	2	125	0	3	1	61	229	0	2	373	1	4	21	0	9	10	0	12	8	10	25	0	0	13	0	0	1
IHAT_369K	10	7to12 mths	mths_13_15	Female	wet	CHAMOI	placebo	D85	12.7869	mths_13_15	7to12 mths	87	49	11	428	10329	76	0	0	312	521	166	181	282	0	1	0	20	0	0	4	3	1	2	0	1	0	0	117	0	0	323	0	0	555	0	1	1	0
IHAT_568D	18	1to2years	mths_16_18	Female	wet	Taibatu	placebo	D15	18.4918	mths_16_18	1to2years	5759	1319	3080	8	2030	2113	0	3	67	93	0	476	25	86	0	0	66	0	0	0	0	0	1	0	26	0	0	8	1	13	14	1	0	0	4	0	0	0
IHAT_663F	15	1to2years	mths_13_15	Male	dry	Taibatu	treatment	D1	15	mths_13_15	1to2years	9987	2276	0	239	100	11	1137	0	235	28	20	2	258	0	229	1	0	494	11	0	21	43	41	5	24	1	88	45	39	70	6	19	0	1	14	0	0	0
IHAT_723K	30	plus2years	mths_28_30	Male	dry	Yorrobawol	treatment	D85	32.7869	mths_31_33	plus2years	9962	1553	2889	80	69	165	0	363	516	2	0	24	9	2	1	0	31	0	0	0	22	0	34	152	25	198	31	8	7	108	1	6	20	0	28	0	0	0
IHAT_410F	23	1to2years	mths_22_24	Male	wet	Taibatu	treatment	D1	23	mths_22_24	1to2years	8672	724	3	3	162	1189	2	0	1	25	0	4101	6	0	0	1	0	0	0	1	0	158	0	0	268	0	16	32	26	0	72	15	56	0	84	0	0	0
IHAT_325E	14	1to2years	mths_13_15	Female	wet	Taibatu	treatment	D85	16.7869	mths_16_18	1to2years	8102	4316	2	164	335	41	0	0	676	66	0	0	54	4	0	0	0	0	0	0	0	48	2128	0	0	37	56	5	16	0	0	17	1	100	104	0	0	0
IHAT_699B	21	1to2years	mths_19_21	Female	dry	Yorrobawol	treatment	D85	23.7869	mths_22_24	1to2years	2670	1193	780	338	1	6	108	1532	449	125	0	17	13	295	1013	142	0	173	0	0	51	0	652	62	0	58	4	1	75	88	37	52	0	0	55	0	0	192
IHAT_032E	29	plus2years	mths_28_30	Female	dry	Darsilami	treatment	D1	29	mths_28_30	plus2years	2955	5028	1917	21	359	14	0	1	0	106	1	0	20	8	109	0	1	1	0	53	51	0	20	66	3	342	32	105	12	288	15	210	0	0	25	0	0	0
IHAT_149A	28	plus2years	mths_28_30	Female	dry	Yorrobawol	placebo	D15	28.4918	mths_28_30	plus2years	4776	786	941	1079	0	232	1714	0	1071	8	0	0	8	23	977	231	0	27	0	0	55	0	18	39	42	0	45	16	34	6	6	113	0	0	91	0	0	0
IHAT_025F	36	plus2years	mths_34_36	Female	dry	Yorrobawol	treatment	D1	36	mths_34_36	plus2years	5947	989	1389	15	0	32	1666	32	0	69	0	1	114	24	959	290	17	34	0	160	78	0	35	16	0	357	47	5	23	7	18	201	0	0	40	646	84	30
IHAT_265E	37	plus2years	mths_37_40	Female	dry	Darsilami	placebo	D85	39.7869	mths_37_40	plus2years	8357	2192	253	63	0	3	2306	52	12	7	1	0	0	121	210	253	0	1	0	61	81	0	450	47	67	6	46	9	117	34	15	10	0	0	35	0	0	0
IHAT_381A	22	1to2years	mths_22_24	Female	wet	Yorrobawol	treatment	D85	24.7869	mths_25_27	1to2years	3580	1655	641	7	0	1	32	463	0	4	0	7	1	47	856	21	0	31	0	143	10	11	21	163	547	333	64	79	24	2	0	32	0	0	49	689	0	10
IHAT_654B	20	1to2years	mths_19_21	Female	dry	Yorrobawol	treatment	D85	22.7869	mths_22_24	1to2years	33	7	1	24	2	2995	0	1	1	158	0	1510	1923	1	0	1	1754	1	0	1	0	0	0	0	0	1	1	0	0	0	305	0	0	0	1	0	0	0
IHAT_344K	29	plus2years	mths_28_30	Male	dry	Yorrobawol	treatment	D85	31.7869	mths_31_33	plus2years	5750	368	1814	5	0	0	1	308	0	2	0	1	4	287	815	141	2	0	0	66	215	0	133	5	0	15	33	18	40	49	1	28	1	0	72	51	0	412
IHAT_504J	28	plus2years	mths_28_30	Female	wet	Yorrobawol	treatment	D1	28	mths_28_30	plus2years	5471	1345	2150	52	0	115	175	967	0	65	0	44	39	144	589	527	4	248	0	795	153	5	17	324	2	141	26	0	64	8	5	84	0	0	22	13	0	51
IHAT_338J	26	plus2years	mths_25_27	Male	dry	Taibatu	treatment	D15	26.4918	mths_25_27	plus2years	4206	618	1107	14	0	1	4700	485	117	9	0	0	1	105	832	133	0	21	0	180	95	0	103	19	13	280	42	1	26	4	0	31	0	0	9	108	0	40
IHAT_439J	17	1to2years	mths_16_18	Male	dry	Yorrobawol	placebo	D1	17	mths_16_18	1to2years	192	1547	8	157	841	636	0	0	358	112	1	89	1802	528	0	1	13	0	0	1	1	5	0	1	0	0	1	1	289	0	49	158	0	0	1	2	0	0
IHAT_406D	30	plus2years	mths_28_30	Female	dry	Yorrobawol	treatment	D85	32.7869	mths_31_33	plus2years	5618	829	2218	43	0	3	1885	568	0	10	0	41	20	38	450	65	2	28	0	212	333	0	324	219	0	32	13	0	27	141	8	14	0	0	18	1	0	73
IHAT_132B	25	plus2years	mths_25_27	Female	wet	Taibatu	treatment	D1	25	mths_25_27	plus2years	7719	1879	2107	1	0	55	339	310	1	3	0	4	15	431	169	288	0	105	0	247	212	0	197	59	5	169	25	1	11	1	1	41	0	0	21	52	0	17
IHAT_315B	30	plus2years	mths_28_30	Female	dry	Kuwonkuba	treatment	D1	30	mths_28_30	plus2years	184	738	24	38	0	5	2461	40	1	102	0	0	5	45	410	261	0	35	0	34	1	0	8	2	329	1804	141	312	499	14	26	5	0	0	0	6	0	1330
IHAT_602J	33	plus2years	mths_31_33	Male	dry	Darsilami	placebo	D85	35.7869	mths_34_36	plus2years	4931	1788	2963	33	0	17	1014	5	3	28	0	9	1	218	736	200	4	158	0	46	41	0	423	48	38	180	30	28	133	24	0	45	0	0	35	0	0	10
IHAT_394D	36	plus2years	mths_34_36	Female	dry	Yorrobawol	treatment	D15	36.4918	mths_34_36	plus2years	5823	1190	2050	63	0	27	591	39	0	31	0	0	20	83	294	217	6	333	23	201	292	0	49	195	0	136	23	0	13	48	0	56	0	0	41	1	2126	19
IHAT_356A	37	plus2years	mths_37_40	Female	dry	Taibatu	treatment	D15	37.4918	mths_37_40	plus2years	5379	1187	1927	3	0	12	2324	641	0	68	0	4	21	249	697	397	1	260	0	38	209	0	83	95	0	8	43	3	22	13	27	16	0	0	40	166	0	105
IHAT_032E	29	plus2years	mths_28_30	Female	dry	Darsilami	treatment	D85	31.7869	mths_31_33	plus2years	4412	1810	2435	1248	4	6	0	42	6	2	0	0	54	235	686	58	6	69	0	365	29	0	200	33	2	394	94	55	33	175	3	63	0	0	24	0	0	0
IHAT_707F	30	plus2years	mths_28_30	Female	dry	Taibatu	placebo	D85	32.7869	mths_31_33	plus2years	1449	2477	347	812	0	51	2672	691	2	39	0	32	7	122	1070	218	21	0	70	339	34	0	65	179	222	1	382	40	55	3	9	78	0	0	52	156	133	107
IHAT_732J	34	plus2years	mths_34_36	Female	dry	Darsilami	treatment	D85	36.7869	mths_37_40	plus2years	4607	1290	1423	441	0	973	1659	67	150	55	0	8	7	275	1101	218	0	14	0	212	128	0	42	28	0	0	25	5	77	16	24	79	0	0	58	0	0	1
IHAT_114D	29	plus2years	mths_28_30	Female	dry	Taibatu	treatment	D15	29.4918	mths_28_30	plus2years	4586	1041	733	45	0	1461	0	544	0	12	0	0	14	343	406	80	0	0	0	181	67	0	227	91	175	21	30	21	36	27	12	74	0	0	58	196	0	0
IHAT_025F	36	plus2years	mths_34_36	Female	dry	Yorrobawol	treatment	D15	36.4918	mths_34_36	plus2years	7330	2052	1291	21	0	64	1312	187	1	477	0	10	203	201	453	369	32	42	1	155	36	0	33	241	0	99	22	3	10	0	12	18	0	0	13	223	10	131
IHAT_422E	34	plus2years	mths_34_36	Male	dry	Kuwonkuba	placebo	D1	34	mths_34_36	plus2years	7898	2339	0	179	0	16	0	0	766	23	0	10	68	0	67	206	0	1762	0	993	56	0	133	133	327	231	106	6	56	47	14	28	0	0	28	0	0	27
IHAT_276H	29	plus2years	mths_28_30	Male	dry	Taibatu	placebo	D85	31.7869	mths_31_33	plus2years	8060	3231	2565	42	0	3	21	367	31	111	0	0	313	177	25	5	3	53	0	27	116	0	23	138	0	600	142	4	59	16	28	50	0	0	20	36	0	29
IHAT_107J	36	plus2years	mths_34_36	Female	dry	Yorrobawol	treatment	D1	36	mths_34_36	plus2years	5107	1012	1688	221	26	227	0	1	104	25	0	86	20	243	1509	121	11	10	0	38	413	22	1450	12	51	190	29	5	42	0	1	39	0	0	156	170	0	0
IHAT_666C	34	plus2years	mths_34_36	Female	dry	Taibatu	treatment	D15	34.4918	mths_34_36	plus2years	2485	4194	834	314	0	17	723	130	13	10	0	9	6	339	1277	38	113	538	13	221	10	0	284	4	3	768	32	107	16	31	0	15	0	0	38	70	0	478
IHAT_014K	31	plus2years	mths_31_33	Female	wet	Darsilami	treatment	D1	31	mths_31_33	plus2years	2778	2128	990	2455	0	145	59	168	0	3	0	14	16	101	354	459	319	59	76	107	141	0	956	130	15	250	124	16	216	22	11	5	0	0	5	44	0	853
IHAT_701G	35	plus2years	mths_34_36	Male	dry	Kuwonkuba	treatment	D1	35	mths_34_36	plus2years	5504	2803	0	521	1	0	0	1636	30	19	0	2	63	152	418	16	0	22	0	0	36	4	1	33	0	28	15	12	33	22	7	50	0	0	20	1	0	139
IHAT_687G	37	plus2years	mths_37_40	Female	dry	Yorrobawol	placebo	D15	37.4918	mths_37_40	plus2years	9049	932	2496	149	2	12	746	470	0	172	0	0	9	33	100	66	2	7	0	152	64	0	4	18	13	5	2	0	6	6	1	2	0	0	6	1	0	2
IHAT_557E	34	plus2years	mths_34_36	Male	wet	CHAMOI	placebo	D1	34	mths_34_36	plus2years	6368	1880	2410	7	2	2	369	807	0	56	0	22	28	212	255	280	1	80	0	223	74	0	26	199	15	225	63	0	39	24	0	9	0	0	8	20	0	146
IHAT_450A	31	plus2years	mths_31_33	Female	wet	CHAMOI	placebo	D85	33.7869	mths_34_36	plus2years	5891	817	2598	7	22	1	1818	533	0	10	0	2	90	321	498	142	1	257	0	428	304	0	17	23	3	36	19	1	52	3	20	36	0	0	26	188	315	1
IHAT_145D	15	1to2years	mths_13_15	Male	dry	Darsilami	placebo	D85	17.7869	mths_16_18	1to2years	4059	2762	884	970	1025	346	4033	0	496	183	312	11	19	0	3	0	461	0	0	0	0	0	6	1	921	0	58	29	6	0	0	0	12	0	113	0	0	0
IHAT_715B	24	1to2years	mths_22_24	Male	wet	CHAMOI	treatment	D85	26.7869	mths_25_27	1to2years	947	1127	31	1238	173	8	0	5	15	293	0	118	19	0	2391	6	9	1629	1	1	5	79	339	2	0	146	136	15	691	233	6	13	124	0	2	52	0	0
IHAT_351J	35	plus2years	mths_34_36	Female	dry	Kuwonkuba	treatment	D1	35	mths_34_36	plus2years	8319	3415	1418	45	0	13	51	820	2	141	0	1	229	551	159	41	1	95	0	213	223	0	0	254	26	521	27	2	11	50	18	17	0	0	22	0	0	0
IHAT_079E	28	plus2years	mths_28_30	Female	dry	Darsilami	placebo	D15	28.4918	mths_28_30	plus2years	5348	2466	1682	78	0	9	24	280	0	7	0	0	15	153	475	44	0	41	0	514	0	0	419	126	8	26	49	1	43	263	7	42	0	0	20	13	0	231
IHAT_737H	28	plus2years	mths_28_30	Male	dry	Kuwonkuba	treatment	D1	28	mths_28_30	plus2years	5462	3248	0	558	3	0	0	1496	29	83	0	1	52	138	461	35	0	32	0	0	45	8	18	14	0	13	27	22	47	26	16	67	0	0	11	0	0	100
IHAT_414H	32	plus2years	mths_31_33	Female	dry	Yorrobawol	treatment	D85	34.7869	mths_34_36	plus2years	8007	2117	840	181	0	119	0	1	12	42	0	42	41	108	684	628	0	201	0	222	868	0	60	72	0	43	47	0	28	7	4	15	0	0	39	0	0	15
IHAT_669H	31	plus2years	mths_31_33	Female	wet	CHAMOI	placebo	D1	31	mths_31_33	plus2years	9241	1378	1497	31	0	118	3	1146	1	11	0	155	21	213	241	233	112	143	0	703	68	0	2	163	10	21	9	3	25	12	0	22	0	0	30	21	0	15
IHAT_453H	25	plus2years	mths_25_27	Male	dry	Kuwonkuba	treatment	D85	27.7869	mths_28_30	plus2years	3385	4510	2141	400	1	67	30	20	15	143	0	543	339	14	357	64	0	213	0	69	133	0	6	780	2	746	10	0	128	6	81	12	0	0	17	105	0	426
IHAT_052J	33	plus2years	mths_31_33	Male	dry	Darsilami	treatment	D1	33	mths_31_33	plus2years	6252	1268	1446	20	0	32	2147	782	0	113	0	4	27	165	269	140	0	149	0	349	66	0	5	63	37	53	52	1	22	1	40	15	0	0	22	126	0	149
IHAT_338J	26	plus2years	mths_25_27	Male	dry	Taibatu	treatment	D1	26	mths_25_27	plus2years	7483	2156	2151	6	0	6	1087	1235	0	296	0	4	113	329	117	364	1	61	0	23	49	0	48	99	65	82	8	12	32	4	17	15	0	0	22	314	0	0
IHAT_216J	26	plus2years	mths_25_27	Male	wet	Yorrobawol	placebo	D85	28.7869	mths_28_30	plus2years	2311	1660	2386	852	1	40	148	512	382	105	1	0	20	2	730	752	4	63	0	0	286	0	586	59	0	67	34	0	9	15	19	103	0	0	33	0	0	0
IHAT_049B	28	plus2years	mths_28_30	Female	dry	Kuwonkuba	treatment	D1	28	mths_28_30	plus2years	4971	5107	1	956	0	420	0	1019	176	13	0	0	158	1	481	44	0	52	0	0	73	0	37	89	685	0	30	7	24	91	22	26	0	0	11	0	0	0
IHAT_601F	23	1to2years	mths_22_24	Female	dry	Darsilami	placebo	D1	23	mths_22_24	1to2years	6644	753	1384	94	0	2578	468	7	6	207	0	78	186	207	52	0	168	662	0	0	139	8	5	178	0	215	74	4	82	108	6	11	0	0	20	251	0	0
IHAT_662E	33	plus2years	mths_31_33	Male	wet	Yorrobawol	treatment	D85	35.7869	mths_34_36	plus2years	4865	1424	1186	11	1	119	1276	516	0	14	0	196	11	307	709	201	1112	211	0	57	220	0	138	142	194	48	79	5	288	0	31	51	0	0	73	37	0	0
IHAT_161H	25	plus2years	mths_25_27	Female	dry	Yorrobawol	treatment	D15	25.4918	mths_25_27	plus2years	6594	2543	958	146	60	125	2	361	21	106	0	14	61	239	401	0	0	157	104	527	361	36	204	70	82	225	67	96	91	31	10	7	0	0	10	996	0	55
IHAT_281J	27	plus2years	mths_25_27	Male	wet	Taibatu	treatment	D85	29.7869	mths_28_30	plus2years	4681	1766	2992	459	5	623	0	0	715	458	0	0	91	232	577	5	102	124	1	366	185	0	274	56	38	766	24	6	90	136	20	17	0	0	24	0	0	0
IHAT_342F	25	plus2years	mths_25_27	Male	dry	Yorrobawol	placebo	D15	25.4918	mths_25_27	plus2years	7971	2999	2402	10	0	10	0	279	20	71	0	12	157	293	38	0	0	198	1	130	57	9	0	98	68	1	21	13	61	101	0	34	0	0	87	54	0	0
IHAT_504J	28	plus2years	mths_28_30	Female	wet	Yorrobawol	treatment	D85	30.7869	mths_31_33	plus2years	6760	2106	2811	141	0	650	0	151	1	60	0	0	67	110	64	98	0	78	0	206	122	0	26	51	0	22	5	3	20	60	11	17	0	0	4	6	0	97
IHAT_024B	31	plus2years	mths_31_33	Female	dry	Taibatu	placebo	D1	31	mths_31_33	plus2years	2225	873	664	1275	30	237	2	122	234	437	0	0	18	217	1821	8	2	10	0	0	29	75	917	13	162	145	44	143	76	104	6	79	0	0	3	0	0	0
IHAT_098F	21	1to2years	mths_19_21	Male	dry	Yorrobawol	treatment	D85	23.7869	mths_22_24	1to2years	5975	3756	586	915	0	761	0	0	57	3	0	0	52	82	3	899	0	626	25	0	460	0	140	152	324	0	48	5	152	78	13	125	7	0	34	0	0	0
IHAT_206C	33	plus2years	mths_31_33	Female	dry	Darsilami	treatment	D1	33	mths_31_33	plus2years	7864	2334	1147	82	0	43	19	492	584	22	0	33	344	109	406	305	141	82	0	199	110	0	241	152	0	40	38	2	25	66	41	19	0	0	26	262	0	71
IHAT_727B	17	1to2years	mths_16_18	Male	dry	Yorrobawol	treatment	D85	19.7869	mths_19_21	1to2years	6283	1048	2308	362	0	89	5099	0	290	11	0	2	1	146	119	1	17	0	69	0	150	0	25	163	0	1	55	0	51	98	0	120	0	0	48	0	0	46
IHAT_240H	25	plus2years	mths_25_27	Female	dry	Darsilami	placebo	D15	25.4918	mths_25_27	plus2years	7806	2140	982	19	0	0	50	1432	549	101	0	3	252	165	240	303	0	130	0	76	345	0	99	174	0	53	46	6	63	69	63	44	0	0	36	351	0	21
IHAT_579H	31	plus2years	mths_31_33	Male	dry	Darsilami	placebo	D1	31	mths_31_33	plus2years	5311	1984	1078	880	0	1	1359	1634	942	426	0	8	37	4	536	837	2	224	44	0	165	0	184	19	40	138	68	6	36	75	49	37	0	0	46	0	0	0
IHAT_414H	32	plus2years	mths_31_33	Female	dry	Yorrobawol	treatment	D1	32	mths_31_33	plus2years	6100	693	0	966	0	436	3172	0	5	175	0	0	88	247	1585	97	49	107	5	0	213	8	67	26	1	74	36	1	71	23	21	37	0	0	45	0	0	18
IHAT_649E	31	plus2years	mths_31_33	Female	dry	Taibatu	treatment	D85	33.7869	mths_34_36	plus2years	7546	9173	2	493	0	294	0	0	0	2	0	0	2	105	0	0	8	1	0	0	71	0	1	16	0	88	6	0	2	18	0	2	0	0	3	0	0	13
IHAT_061E	32	plus2years	mths_31_33	Male	dry	Yorrobawol	treatment	D85	34.7869	mths_34_36	plus2years	6517	2710	302	256	1	145	1	1	225	36	2	186	11	0	697	5	104	54	0	0	602	120	26	167	27	210	9	2	27	15	30	58	0	0	47	0	0	0
IHAT_326F	35	plus2years	mths_34_36	Male	dry	Taibatu	placebo	D1	35	mths_34_36	plus2years	7579	2327	2505	17	0	1	25	1258	37	59	0	13	227	210	98	195	1	117	6	230	74	0	47	37	2	41	75	14	28	17	21	30	0	0	51	26	0	62
IHAT_018C	30	plus2years	mths_28_30	Male	wet	CHAMOI	treatment	D85	32.7869	mths_31_33	plus2years	5882	871	1284	292	1	98	17	49	90	3	0	221	6	441	994	1312	23	121	0	472	821	0	189	213	31	102	134	10	48	32	0	34	0	1	15	196	0	50
IHAT_100H	15	1to2years	mths_13_15	Male	dry	Darsilami	treatment	D85	17.7869	mths_16_18	1to2years	4004	2235	142	1868	2004	53	101	0	189	53	742	0	0	170	1566	0	80	0	0	0	3	0	442	31	329	0	77	125	112	97	0	8	142	0	18	0	0	0
IHAT_175E	27	plus2years	mths_25_27	Male	dry	Taibatu	treatment	D15	27.4918	mths_25_27	plus2years	7205	3669	2003	40	0	48	444	1684	301	45	0	0	133	149	11	204	0	0	0	77	25	0	18	14	64	22	149	13	24	479	23	16	0	0	37	0	0	166
IHAT_306H	31	plus2years	mths_31_33	Female	wet	CHAMOI	placebo	D15	31.4918	mths_31_33	plus2years	6974	2006	152	1034	5	389	419	142	27	39	1	123	266	88	129	1	24	1361	0	0	586	0	118	279	3	142	100	32	239	98	0	48	0	1	13	0	0	89
IHAT_045A	31	plus2years	mths_31_33	Female	dry	Taibatu	treatment	D1	31	mths_31_33	plus2years	8062	1083	2145	86	0	182	1570	137	3	45	0	1	12	315	364	126	0	4	0	1	593	0	182	1	26	0	48	0	50	2	10	43	0	0	55	149	0	90
IHAT_301E	30	plus2years	mths_28_30	Female	dry	Yorrobawol	treatment	D85	32.7869	mths_31_33	plus2years	8105	2682	0	740	0	77	2170	0	19	10	0	10	13	257	233	247	6	2	3	0	19	0	21	371	31	94	29	18	37	49	13	18	0	0	9	33	0	0
IHAT_153J	30	plus2years	mths_28_30	Female	dry	Taibatu	placebo	D15	30.4918	mths_28_30	plus2years	7320	1736	735	5	3	1	2810	98	2	8	0	0	3	172	350	449	0	198	0	361	420	0	168	62	0	31	38	4	46	75	4	24	2	0	60	48	0	196
IHAT_696K	30	plus2years	mths_28_30	Male	dry	Taibatu	treatment	D1	30	mths_28_30	plus2years	5843	533	1414	17	0	377	685	734	1	4	0	0	14	297	584	330	0	8	0	65	209	0	48	13	0	13	18	2	11	17	9	35	0	0	66	5	0	271
IHAT_163A	31	plus2years	mths_31_33	Female	dry	Darsilami	treatment	D1	31	mths_31_33	plus2years	4071	2192	1159	88	0	19	1214	532	14	13	0	0	7	171	873	247	0	4	5	141	89	1	258	45	5	932	104	150	33	136	2	25	0	0	20	41	0	231
IHAT_005K	32	plus2years	mths_31_33	Female	dry	Taibatu	treatment	D85	34.7869	mths_34_36	plus2years	7610	1995	714	328	265	23	1915	557	11	70	0	296	19	231	321	80	43	301	0	140	354	0	34	9	38	90	45	6	24	31	1	28	0	0	29	1	0	0
IHAT_579H	31	plus2years	mths_31_33	Male	dry	Darsilami	placebo	D85	33.7869	mths_34_36	plus2years	3837	1360	559	638	0	144	2113	545	373	3	0	5	16	15	902	1031	1	749	0	0	213	0	121	44	313	721	149	29	19	120	15	39	0	0	11	0	0	0
IHAT_728D	22	1to2years	mths_22_24	Male	dry	Yorrobawol	placebo	D85	24.7869	mths_25_27	1to2years	7390	3827	0	1183	1	52	0	0	626	30	0	2	441	0	264	339	131	146	0	529	171	0	166	28	52	0	26	0	109	25	25	81	0	0	106	0	0	0
IHAT_090E	35	plus2years	mths_34_36	Male	dry	Yorrobawol	placebo	D85	37.7869	mths_37_40	plus2years	6336	1395	1862	609	0	53	1366	451	27	16	0	154	20	197	931	134	187	76	0	423	68	0	26	11	8	58	33	0	62	0	43	12	0	0	21	252	0	40
IHAT_061E	32	plus2years	mths_31_33	Male	dry	Yorrobawol	treatment	D15	32.4918	mths_31_33	plus2years	6840	1472	2318	170	0	0	0	0	90	49	0	101	20	1	647	128	0	77	0	1	202	0	21	129	17	33	60	0	24	23	14	75	0	0	8	0	0	0
IHAT_191J	27	plus2years	mths_25_27	Female	wet	Darsilami	treatment	D85	29.7869	mths_28_30	plus2years	6546	1328	2612	893	0	125	313	12	4	14	0	276	222	277	568	169	21	84	0	708	81	0	49	7	16	103	152	73	95	9	0	59	0	0	29	114	0	122
IHAT_049B	28	plus2years	mths_28_30	Female	dry	Kuwonkuba	treatment	D15	28.4918	mths_28_30	plus2years	782	2666	0	2955	0	10	0	154	31	76	0	34	595	0	1380	33	9	722	0	0	139	0	165	148	1233	536	148	19	100	414	192	4	0	0	3	0	0	0
IHAT_510D	27	plus2years	mths_25_27	Male	dry	Darsilami	placebo	D85	29.7869	mths_28_30	plus2years	4733	2179	3586	152	1	291	26	0	137	35	0	21	73	0	70	46	27	40	0	128	132	0	28	67	5	82	54	4	39	122	2	72	0	0	75	0	1792	391
IHAT_588K	17	1to2years	mths_16_18	Male	wet	CHAMOI	treatment	D1	17	mths_16_18	1to2years	4329	1233	776	458	1	739	1280	575	10	208	0	2	39	29	768	228	20	1369	3	0	270	0	538	168	3	912	34	7	82	10	4	19	0	0	2	176	0	69
IHAT_079E	28	plus2years	mths_28_30	Female	dry	Darsilami	placebo	D1	28	mths_28_30	plus2years	7570	539	1038	127	0	45	0	569	0	1276	0	27	1059	102	447	546	0	122	0	997	30	0	61	220	26	162	14	6	11	2	125	8	0	0	12	109	0	39
IHAT_693E	31	plus2years	mths_31_33	Male	dry	Yorrobawol	treatment	D15	31.4918	mths_31_33	plus2years	5172	1955	2084	262	1	119	1864	777	419	122	0	154	40	46	542	22	0	68	17	249	23	18	80	85	58	12	18	9	20	3	10	25	0	0	30	87	0	67
IHAT_057H	14	1to2years	mths_13_15	Male	dry	Taibatu	placebo	D85	16.7869	mths_16_18	1to2years	5707	1869	2729	205	0	5	1082	1666	154	148	0	78	110	229	185	401	53	57	0	177	221	0	53	243	0	86	45	21	58	3	10	22	0	0	43	1	0	99
IHAT_474C	31	plus2years	mths_31_33	Female	dry	Taibatu	treatment	D85	33.7869	mths_34_36	plus2years	4638	2182	1423	144	6	103	0	1091	187	79	0	54	4	254	1012	800	12	2	0	145	675	0	63	23	0	26	18	11	26	9	16	15	0	0	42	123	0	28
IHAT_573F	29	plus2years	mths_28_30	Male	wet	Taibatu	treatment	D85	31.7869	mths_31_33	plus2years	5021	651	2088	370	0	27	4889	1614	203	3	0	0	27	101	313	304	0	52	0	495	69	0	4	55	12	82	31	4	19	2	1	26	0	0	11	38	0	19
IHAT_451D	25	plus2years	mths_25_27	Male	dry	Yorrobawol	treatment	D15	25.4918	mths_25_27	plus2years	8041	3139	4729	44	1	1	0	520	0	33	0	0	16	58	82	82	0	4	0	1	61	0	89	29	0	7	13	0	21	2	1	19	0	0	8	20	0	7
IHAT_106E	33	plus2years	mths_31_33	Male	dry	Taibatu	treatment	D15	33.4918	mths_31_33	plus2years	3724	2071	2167	615	5	161	1	1563	0	281	0	19	40	295	2244	87	0	749	19	138	105	0	66	37	9	0	110	4	14	3	0	23	0	0	58	0	0	0
IHAT_246E	28	plus2years	mths_28_30	Female	dry	Darsilami	treatment	D85	30.7869	mths_31_33	plus2years	6098	2660	3036	116	0	40	1253	0	340	23	0	0	100	97	62	83	1	85	0	148	38	0	19	108	0	454	196	15	16	95	19	11	0	0	13	0	1295	285
IHAT_051F	22	1to2years	mths_22_24	Male	wet	Darsilami	treatment	D85	24.7869	mths_25_27	1to2years	4581	1668	3095	6	137	190	0	1909	262	147	71	125	578	94	265	22	6	131	3	133	121	82	40	193	70	546	83	65	51	0	33	11	0	0	26	233	0	0
IHAT_009C	30	plus2years	mths_28_30	Male	dry	Darsilami	treatment	D15	30.4918	mths_28_30	plus2years	8372	2167	1097	50	0	37	87	250	104	341	0	185	401	566	91	208	6	253	22	429	71	1	44	13	0	424	149	0	107	138	20	64	0	0	33	0	0	78
IHAT_483J	19	1to2years	mths_19_21	Female	dry	Yorrobawol	treatment	D85	21.7869	mths_22_24	1to2years	6837	1313	2508	64	0	33	785	1146	0	19	0	154	16	153	385	259	186	49	2	329	125	0	36	53	16	123	24	6	48	0	54	48	0	0	21	75	0	190
IHAT_134F	34	plus2years	mths_34_36	Female	dry	Yorrobawol	treatment	D15	34.4918	mths_34_36	plus2years	7567	2221	621	110	0	202	2493	30	12	17	0	0	34	273	256	530	0	287	0	22	99	0	17	10	0	26	28	0	24	19	4	18	0	0	25	0	0	30
IHAT_462J	33	plus2years	mths_31_33	Female	dry	Darsilami	treatment	D15	33.4918	mths_31_33	plus2years	6313	2769	2824	80	1	1	1	1041	334	362	0	13	334	0	203	467	1	26	0	0	442	1	19	229	35	27	40	8	23	4	34	122	0	0	29	99	0	0
IHAT_351J	35	plus2years	mths_34_36	Female	dry	Kuwonkuba	treatment	D15	35.4918	mths_34_36	plus2years	5595	2262	1454	166	0	5	272	801	0	65	0	0	13	716	951	20	4	648	0	198	284	31	0	106	61	173	25	14	88	129	10	45	0	0	22	0	0	0
IHAT_506B	30	plus2years	mths_28_30	Male	dry	Kuwonkuba	placebo	D1	30	mths_28_30	plus2years	837	3663	1	1079	1	13	594	0	15	125	0	0	302	4	470	87	875	0	0	0	48	0	261	86	102	131	11	22	189	394	1	4	0	0	1	0	0	0
IHAT_087K	33	plus2years	mths_31_33	Female	dry	Taibatu	treatment	D15	33.4918	mths_31_33	plus2years	7860	1201	1290	14	1	159	856	1561	0	7	0	0	34	422	370	186	0	82	0	338	476	0	14	125	1	83	145	31	86	43	2	44	0	0	39	15	0	45
IHAT_245F	10	7to12 mths	mths_13_15	Male	dry	Yorrobawol	placebo	D85	12.7869	mths_13_15	7to12 mths	7195	1051	2596	106	1664	0	0	6	25	471	613	384	0	425	9	0	1	0	0	264	0	105	24	0	3	0	10	112	119	0	178	7	0	0	103	1	0	0
IHAT_651A	25	plus2years	mths_25_27	Female	wet	Yorrobawol	treatment	D85	27.7869	mths_28_30	plus2years	24	202	1	34	0	52	0	0	0	304	0	1140	0	0	5	0	1	0	0	0	0	0	2	5	0	65	167	17	550	250	22	0	0	0	0	0	0	128
IHAT_107J	36	plus2years	mths_34_36	Female	dry	Yorrobawol	treatment	D85	38.7869	mths_37_40	plus2years	9819	1970	729	47	495	747	0	0	156	19	0	3	29	72	238	13	403	60	0	480	282	14	109	8	27	153	3	1	7	5	5	9	0	0	8	88	0	0
IHAT_496E	30	plus2years	mths_28_30	Female	dry	Taibatu	treatment	D15	30.4918	mths_28_30	plus2years	5726	1916	1254	248	0	94	1	104	4	130	0	1	57	0	1310	253	240	788	0	0	35	0	18	32	4	773	46	8	36	99	11	9	0	0	39	0	0	35
IHAT_515A	30	plus2years	mths_28_30	Male	dry	Yorrobawol	treatment	D85	32.7869	mths_31_33	plus2years	493	2727	2253	92	0	77	0	116	152	0	0	0	11	70	558	388	36	1222	1	812	165	0	351	253	0	62	214	22	76	110	0	69	4	0	24	292	0	535
IHAT_340B	15	1to2years	mths_13_15	Female	dry	Yorrobawol	placebo	D85	17.7869	mths_16_18	1to2years	8410	2945	1237	62	134	217	594	0	53	115	2	271	55	237	137	1	82	0	0	402	59	15	24	51	60	4	21	11	26	23	65	24	7	0	39	8	0	1
IHAT_394D	36	plus2years	mths_34_36	Female	dry	Yorrobawol	treatment	D85	38.7869	mths_37_40	plus2years	3830	3660	2171	1470	0	3	0	356	1	193	0	1	49	222	373	347	11	61	8	98	377	0	13	207	12	222	103	48	101	136	14	54	0	0	65	39	15	99
IHAT_599C	32	plus2years	mths_31_33	Female	dry	Taibatu	treatment	D15	32.4918	mths_31_33	plus2years	7106	2682	2441	190	0	214	1070	16	9	8	0	0	10	108	307	583	7	24	1	166	80	0	9	28	0	213	55	14	30	61	3	10	0	0	13	0	0	126
IHAT_276H	29	plus2years	mths_28_30	Male	dry	Taibatu	placebo	D1	29	mths_28_30	plus2years	8770	1207	2178	14	0	3	380	830	0	81	0	0	37	216	334	522	0	132	0	169	87	0	26	70	0	427	41	6	26	7	19	30	0	0	11	151	0	33
IHAT_622F	25	plus2years	mths_25_27	Female	wet	CHAMOI	treatment	D1	25	mths_25_27	plus2years	7499	2912	520	703	0	91	0	0	38	36	0	45	278	119	331	109	15	76	1516	0	856	1	302	100	38	0	92	0	34	214	30	14	0	0	43	0	0	0
IHAT_326F	35	plus2years	mths_34_36	Male	dry	Taibatu	placebo	D15	35.4918	mths_34_36	plus2years	3148	2078	398	71	0	59	4129	2406	12	11	0	273	68	374	262	251	2	22	0	52	18	1	29	18	4	28	30	6	16	2	73	1	0	0	1	14	0	128
IHAT_499D	14	1to2years	mths_13_15	Female	dry	Yorrobawol	treatment	D85	16.7869	mths_16_18	1to2years	3921	2313	2579	600	838	31	1	950	523	51	0	0	5	78	1177	0	0	0	9	536	157	0	166	14	0	11	11	250	51	790	9	80	90	11	19	0	0	0
IHAT_672D	30	plus2years	mths_28_30	Male	dry	Taibatu	placebo	D15	30.4918	mths_28_30	plus2years	3402	2150	1406	755	18	53	2516	87	49	2066	0	1	176	407	472	18	91	333	0	581	96	5	78	32	0	707	9	11	13	24	43	26	0	0	51	97	0	55
IHAT_141F	30	plus2years	mths_28_30	Male	dry	Darsilami	placebo	D85	32.7869	mths_31_33	plus2years	5678	2357	809	647	0	303	0	379	365	47	0	10	8	96	408	642	28	825	0	67	285	0	171	273	0	0	61	12	18	43	15	59	0	0	24	32	0	82
IHAT_430G	27	plus2years	mths_25_27	Male	dry	Taibatu	treatment	D85	29.7869	mths_28_30	plus2years	8111	2733	0	1379	51	2	2774	0	282	13	0	0	41	0	43	612	0	47	6	0	93	0	154	8	23	81	171	4	36	109	0	15	63	0	3	0	0	0
IHAT_435E	15	1to2years	mths_13_15	Male	dry	Yorrobawol	treatment	D85	17.7869	mths_16_18	1to2years	6689	1491	2252	22	723	79	112	1388	45	14	0	0	9	262	233	39	3	82	1	212	10	58	22	244	1019	131	444	94	36	18	0	17	0	0	47	423	0	0
IHAT_560F	34	plus2years	mths_34_36	Male	dry	Taibatu	treatment	D85	36.7869	mths_37_40	plus2years	8384	3261	1740	13	14	88	1325	583	11	99	0	0	23	198	131	1	0	32	0	95	71	19	17	26	36	14	141	56	23	65	9	24	0	0	21	221	0	12
IHAT_373H	36	plus2years	mths_34_36	Male	dry	Darsilami	treatment	D1	36	mths_34_36	plus2years	7150	2935	1401	1719	7	358	0	358	144	60	0	69	39	444	331	277	0	32	223	325	51	5	85	6	0	176	44	37	52	87	0	20	0	0	51	0	0	54
IHAT_407E	26	plus2years	mths_25_27	Female	wet	CHAMOI	treatment	D85	28.7869	mths_28_30	plus2years	7749	2911	756	9	0	124	0	723	147	92	0	4	406	0	233	1	31	82	0	398	22	0	138	6	22	30	178	59	303	198	2	83	0	0	94	0	0	0
IHAT_701G	35	plus2years	mths_34_36	Male	dry	Kuwonkuba	treatment	D15	35.4918	mths_34_36	plus2years	6421	3147	2443	26	0	28	1	896	0	7	0	60	80	99	402	12	103	0	0	446	142	0	0	295	0	41	30	0	11	14	35	13	0	0	14	0	0	503
IHAT_575G	26	plus2years	mths_25_27	Female	wet	Yorrobawol	placebo	D1	26	mths_25_27	plus2years	6708	3044	994	712	0	264	0	609	99	9	0	4	16	0	226	500	114	456	87	188	184	0	311	8	2	20	16	15	33	97	0	119	355	0	62	182	0	356
IHAT_544A	20	1to2years	mths_19_21	Female	wet	Yorrobawol	placebo	D1	20	mths_19_21	1to2years	9498	2420	1496	5	143	362	0	2669	3	2	0	0	14	211	10	4	1	0	0	180	266	1	1	0	13	13	5	1	3	0	0	0	0	0	15	6	0	0
IHAT_444J	31	plus2years	mths_31_33	Female	wet	Yorrobawol	treatment	D1	31	mths_31_33	plus2years	6990	1988	2891	338	0	80	909	983	4	22	0	39	73	218	141	138	312	6	0	217	470	0	38	204	14	45	29	0	17	22	7	15	0	0	16	15	0	18
IHAT_156H	25	plus2years	mths_25_27	Male	wet	Yorrobawol	placebo	D85	27.7869	mths_28_30	plus2years	7919	2510	2987	20	0	4	7	1147	268	7	0	0	1	317	199	0	5	417	0	167	49	0	6	32	113	88	22	0	28	11	0	27	0	0	27	147	0	84
IHAT_660J	29	plus2years	mths_28_30	Female	dry	Taibatu	placebo	D85	31.7869	mths_31_33	plus2years	7842	3030	1870	332	0	49	0	0	173	12	0	284	55	893	298	312	49	158	9	207	1118	0	5	9	44	0	24	4	33	2	21	27	0	0	86	0	0	0
IHAT_616F	31	plus2years	mths_31_33	Male	dry	Taibatu	placebo	D15	31.4918	mths_31_33	plus2years	9806	1397	965	112	9	24	4	0	27	56	0	0	34	433	392	179	6	240	0	0	669	0	13	206	185	634	137	6	90	352	2	22	0	0	20	0	0	1
IHAT_453H	25	plus2years	mths_25_27	Male	dry	Kuwonkuba	treatment	D15	25.4918	mths_25_27	plus2years	4072	4539	1756	23	0	113	0	683	2	352	0	4	213	102	201	65	3	2014	0	62	251	0	8	54	278	177	18	0	132	43	26	10	0	0	4	51	0	711
IHAT_367D	12	7to12 mths	mths_10_12	Male	wet	CHAMOI	placebo	D1	12	mths_10_12	7to12 mths	4737	1857	2298	8	7	66	1350	432	0	10	0	25	64	158	760	108	34	607	0	322	105	2	101	48	17	184	21	22	49	1	18	13	0	0	14	501	0	4
IHAT_256K	22	1to2years	mths_22_24	Female	wet	Yorrobawol	treatment	D85	24.7869	mths_25_27	1to2years	21	3552	3	565	887	28	0	0	2262	76	0	1	103	90	0	1	2	0	0	0	1329	0	0	226	0	0	89	0	172	284	60	109	0	0	0	0	0	0
IHAT_165J	19	1to2years	mths_19_21	Male	wet	Taibatu	treatment	D15	19.4918	mths_19_21	1to2years	6721	1512	1768	12	6	102	82	1119	10	1543	0	496	540	228	47	77	336	119	0	207	33	0	15	61	8	0	94	1	47	4	199	5	0	0	16	218	110	63
IHAT_749H	21	1to2years	mths_19_21	Male	wet	CHAMOI	placebo	D1	21	mths_19_21	1to2years	1241	4713	32	7041	5	62	0	0	0	230	0	28	95	379	168	0	0	0	0	360	130	0	297	0	119	0	3	4	212	0	34	454	0	0	52	0	0	0
IHAT_506B	30	plus2years	mths_28_30	Male	dry	Kuwonkuba	placebo	D15	30.4918	mths_28_30	plus2years	1372	3166	3	3326	2	113	489	1	1	7	2	0	330	1	1877	3	0	0	0	0	215	0	280	18	162	253	24	2	14	42	3	6	0	0	1	1	0	0
IHAT_701G	35	plus2years	mths_34_36	Male	dry	Kuwonkuba	treatment	D85	37.7869	mths_37_40	plus2years	3559	1566	1511	1342	1	110	2	41	403	61	1	55	3	226	1202	168	1	304	0	45	223	0	273	99	12	169	80	4	49	136	0	45	0	0	15	0	0	55
IHAT_052J	33	plus2years	mths_31_33	Male	dry	Darsilami	treatment	D15	33.4918	mths_31_33	plus2years	6602	2139	1841	62	1	18	1562	636	1	34	0	0	5	64	351	26	0	120	0	408	55	0	31	72	316	20	18	9	9	3	4	13	0	0	24	64	0	175
IHAT_450A	31	plus2years	mths_31_33	Female	wet	CHAMOI	placebo	D1	31	mths_31_33	plus2years	4872	913	2133	13	18	76	1251	481	0	4	0	27	61	172	900	146	44	533	0	297	121	1	151	65	31	212	21	31	98	1	21	18	0	1	16	591	0	18
IHAT_492K	31	plus2years	mths_31_33	Female	dry	Taibatu	placebo	D15	31.4918	mths_31_33	plus2years	8566	2524	2	55	4	0	1485	2181	32	65	0	0	52	340	151	127	0	90	0	0	21	0	3	39	0	50	29	21	15	29	1	42	0	0	39	0	0	11
IHAT_507D	32	plus2years	mths_31_33	Male	dry	Yorrobawol	placebo	D85	34.7869	mths_34_36	plus2years	5063	2582	2089	160	2	320	1	243	0	17	0	208	189	327	33	5	14	51	365	60	126	0	23	644	0	344	200	1	208	109	60	319	0	0	41	0	636	220
IHAT_152D	24	1to2years	mths_22_24	Female	dry	Darsilami	treatment	D1	24	mths_22_24	1to2years	3011	1529	2777	10	1	46	34	312	28	2007	0	1	1827	158	81	26	0	517	0	381	101	0	12	5	0	1	18	5	56	8	773	17	0	0	17	67	1821	464
IHAT_139B	16	1to2years	mths_16_18	Female	dry	Darsilami	placebo	D15	16.4918	mths_16_18	1to2years	9021	3551	21	309	222	413	0	304	283	34	0	10	14	87	413	138	22	194	0	132	148	3	85	12	55	0	108	20	32	5	5	78	0	0	60	7	1	31
IHAT_695A	28	plus2years	mths_28_30	Male	dry	Taibatu	treatment	D1	28	mths_28_30	plus2years	6108	2082	2639	33	0	6	854	1487	80	17	0	0	16	208	176	249	0	87	0	363	289	2	70	78	0	1	15	6	62	62	11	61	0	0	22	1	0	137
IHAT_363G	33	plus2years	mths_31_33	Female	dry	Yorrobawol	treatment	D1	33	mths_31_33	plus2years	7658	2351	1690	147	0	7	0	743	0	43	0	23	77	368	338	176	1	175	0	351	375	0	426	55	0	8	44	0	38	19	1	48	0	0	32	28	177	146
IHAT_215K	17	1to2years	mths_16_18	Male	dry	Darsilami	treatment	D15	17.4918	mths_16_18	1to2years	5846	1674	3672	360	8	1	0	1236	15	1562	0	4	681	468	16	0	2	365	2	120	37	0	34	248	0	22	162	15	7	34	201	19	0	0	58	0	0	0
IHAT_645C	25	plus2years	mths_25_27	Female	dry	Kuwonkuba	treatment	D1	25	mths_25_27	plus2years	8928	1356	2153	128	0	13	0	20	170	215	0	52	137	344	457	642	3	297	0	0	300	0	9	100	24	44	49	6	18	8	33	1	0	0	32	0	0	14
IHAT_672A	30	plus2years	mths_28_30	Male	dry	Taibatu	placebo	D1	30	mths_28_30	plus2years	6006	1895	1722	715	0	453	140	1084	21	33	0	0	32	925	365	188	42	81	0	297	281	0	355	78	15	123	79	22	58	42	0	8	0	0	16	149	0	233
IHAT_375K	26	plus2years	mths_25_27	Male	dry	Kuwonkuba	placebo	D15	26.4918	mths_25_27	plus2years	7464	3269	1815	47	0	38	1480	1430	180	47	0	0	44	191	84	35	0	114	0	9	111	0	69	257	21	254	106	1	129	65	2	8	0	0	30	0	0	50
IHAT_004F	34	plus2years	mths_34_36	Male	dry	Yorrobawol	placebo	D1	34	mths_34_36	plus2years	7635	2917	0	926	0	145	0	0	2	13	0	2	183	0	230	381	0	59	0	0	359	0	129	576	0	40	57	0	11	9	8	105	0	0	42	0	0	160
IHAT_476K	31	plus2years	mths_31_33	Male	dry	Kuwonkuba	placebo	D1	31	mths_31_33	plus2years	6524	2133	2567	241	0	62	0	2202	542	6	0	2	140	315	151	224	10	500	0	0	246	0	13	446	24	34	9	0	7	4	3	11	0	1	38	21	0	0
IHAT_660J	29	plus2years	mths_28_30	Female	dry	Taibatu	placebo	D1	29	mths_28_30	plus2years	6943	3330	1542	11	178	23	1	0	3	33	0	28	20	276	196	927	1	3	0	346	597	1	393	96	430	39	83	41	19	238	11	7	0	0	24	0	761	0
IHAT_287B	27	plus2years	mths_25_27	Male	dry	Taibatu	treatment	D85	29.7869	mths_28_30	plus2years	10206	1984	3438	112	0	31	0	0	17	22	0	72	65	285	53	139	32	56	0	0	92	0	3	37	23	0	72	2	23	60	65	9	0	0	24	0	0	0
IHAT_716H	35	plus2years	mths_34_36	Female	wet	Yorrobawol	treatment	D15	35.4918	mths_34_36	plus2years	4819	2322	2367	707	6	221	1	1847	0	63	0	0	4	584	363	47	568	203	0	0	300	1	25	61	151	0	55	10	147	73	0	27	0	0	13	0	0	0
IHAT_144E	17	1to2years	mths_16_18	Female	dry	Darsilami	treatment	D85	19.7869	mths_19_21	1to2years	7720	5433	2402	70	52	22	0	0	547	34	0	0	38	0	8	1	8	416	17	68	48	0	112	0	1	146	73	3	52	12	2	18	35	0	47	173	0	0
IHAT_083D	27	plus2years	mths_25_27	Female	dry	Darsilami	treatment	D1	27	mths_25_27	plus2years	20	3364	292	5520	109	3454	2	0	318	9	0	188	3	1253	98	25	0	52	25	0	429	530	43	8	0	0	10	68	132	0	0	4	0	0	41	0	0	0
IHAT_122H	31	plus2years	mths_31_33	Female	dry	Darsilami	placebo	D1	31	mths_31_33	plus2years	5929	761	492	55	277	676	0	0	256	3306	0	156	1730	0	5	0	0	0	0	0	0	320	9	33	133	177	82	87	106	54	663	27	0	0	88	0	0	0
IHAT_151E	29	plus2years	mths_28_30	Female	dry	Taibatu	treatment	D85	31.7869	mths_31_33	plus2years	107	800	136	5719	0	1381	2	0	490	5	0	0	1	1	2721	0	6	1	840	63	1	0	234	4	47	81	372	218	26	6	0	4	0	0	13	111	0	0
IHAT_335A	36	plus2years	mths_34_36	Female	dry	Darsilami	treatment	D1	36	mths_34_36	plus2years	7496	2267	494	464	0	30	0	451	920	876	0	46	791	39	156	529	58	3	84	239	690	0	24	78	0	61	28	16	67	38	50	22	0	0	23	2	0	226
IHAT_453H	25	plus2years	mths_25_27	Male	dry	Kuwonkuba	treatment	D1	25	mths_25_27	plus2years	8868	1846	2561	55	0	18	613	999	0	127	0	7	25	195	96	6	5	607	0	39	284	0	61	32	97	119	41	1	37	12	20	31	0	0	7	5	0	116
IHAT_477F	21	1to2years	mths_19_21	Female	dry	Yorrobawol	treatment	D85	23.7869	mths_22_24	1to2years	6488	2640	1247	74	0	62	2225	355	100	27	0	0	29	394	313	119	2	0	0	364	92	0	25	46	5	48	24	20	26	1	27	225	0	0	41	62	0	92
IHAT_106E	33	plus2years	mths_31_33	Male	dry	Taibatu	treatment	D85	35.7869	mths_34_36	plus2years	6104	1217	2554	145	0	1177	2	1068	331	233	0	274	14	285	193	867	76	121	241	159	437	0	107	213	0	503	48	3	44	65	11	15	7	0	80	0	0	89
IHAT_180E	29	plus2years	mths_28_30	Male	dry	Yorrobawol	placebo	D1	29	mths_28_30	plus2years	8094	1958	1773	383	0	7	1	210	1	17	0	0	32	289	235	193	0	551	0	595	216	0	52	40	0	192	58	2	55	4	3	102	0	0	30	176	0	16
IHAT_165J	19	1to2years	mths_19_21	Male	wet	Taibatu	treatment	D1	19	mths_19_21	1to2years	5169	1143	1152	10	40	179	1163	910	1	713	0	343	184	62	182	93	291	87	3	197	39	0	24	42	472	24	16	3	15	0	94	6	0	0	25	145	0	72
IHAT_401H	20	1to2years	mths_19_21	Female	wet	Taibatu	treatment	D85	22.7869	mths_22_24	1to2years	6227	1078	1821	661	108	24	2	627	625	630	0	238	120	0	1	1	5	0	1144	0	83	0	0	84	0	209	71	33	102	5	89	34	141	1	57	0	0	0
IHAT_681D	35	plus2years	mths_34_36	Female	dry	Taibatu	treatment	D15	35.4918	mths_34_36	plus2years	7286	1537	1292	35	0	13	2251	1178	3	120	0	0	184	191	63	57	25	142	4	519	64	1	160	403	14	134	66	4	19	7	7	64	0	0	27	152	0	21
IHAT_662E	33	plus2years	mths_31_33	Male	wet	Yorrobawol	treatment	D1	33	mths_31_33	plus2years	7565	1381	2666	10	0	66	0	1189	0	67	0	147	9	162	187	58	134	357	0	472	256	0	32	28	26	58	105	7	54	8	4	12	0	0	10	66	0	19
IHAT_683H	16	1to2years	mths_16_18	Male	dry	Yorrobawol	placebo	D85	18.7869	mths_19_21	1to2years	10908	3197	397	162	128	8	55	269	87	23	0	27	19	0	1	1487	47	93	0	0	129	0	24	1	0	2	52	7	23	16	11	12	0	0	30	23	0	17
IHAT_093G	29	plus2years	mths_28_30	Male	dry	Taibatu	placebo	D1	29	mths_28_30	plus2years	6643	2413	3141	61	66	157	776	1346	2	58	0	0	14	183	239	104	0	191	0	127	49	34	41	3	1	101	29	44	40	0	3	25	0	0	71	381	0	92
IHAT_291H	13	1to2years	mths_13_15	Female	dry	Darsilami	placebo	D85	15.7869	mths_16_18	1to2years	1606	3614	3453	952	547	231	0	0	272	20	0	1	10	398	245	3	0	0	0	134	459	0	582	2	222	120	144	1	17	11	5	0	136	0	24	364	0	0
IHAT_258J	15	1to2years	mths_13_15	Male	dry	Taibatu	treatment	D85	17.7869	mths_16_18	1to2years	5323	495	770	43	815	5	2691	868	35	689	97	28	63	293	625	46	1	0	0	653	31	22	22	111	62	1204	255	148	46	119	77	29	59	0	27	0	0	6
IHAT_061E	32	plus2years	mths_31_33	Male	dry	Yorrobawol	treatment	D1	32	mths_31_33	plus2years	6406	1634	2933	97	0	34	0	0	51	49	0	0	47	6	239	135	2	142	0	0	615	0	2	442	44	11	42	0	34	78	6	14	0	0	20	0	0	0
IHAT_492K	31	plus2years	mths_31_33	Female	dry	Taibatu	placebo	D1	31	mths_31_33	plus2years	8805	1247	0	52	3	1133	1884	1217	30	37	0	1	8	206	389	79	0	0	0	1	129	0	3	29	0	96	3	21	49	31	6	21	0	0	13	0	3	0
IHAT_748B	21	1to2years	mths_19_21	Female	wet	Yorrobawol	treatment	D85	23.7869	mths_22_24	1to2years	8008	925	2254	13	3	99	7	1365	258	130	0	1516	90	194	68	0	57	599	1	486	78	37	21	57	60	144	37	34	48	5	44	18	0	0	113	83	0	0
IHAT_006J	26	plus2years	mths_25_27	Female	dry	Yorrobawol	placebo	D15	26.4918	mths_25_27	plus2years	6777	1006	2513	5	0	24	48	1171	4	1119	22	59	470	272	35	1	0	184	0	110	0	0	0	434	20	92	28	2	83	2	108	63	0	0	86	69	0	166
IHAT_274G	35	plus2years	mths_34_36	Male	dry	Yorrobawol	placebo	D15	35.4918	mths_34_36	plus2years	10450	519	770	1106	0	10	3	3	18	69	0	2	33	37	820	217	1	6	0	18	70	0	99	139	16	94	27	0	6	4	13	8	0	0	46	3	0	18
IHAT_506B	30	plus2years	mths_28_30	Male	dry	Kuwonkuba	placebo	D85	32.7869	mths_31_33	plus2years	9240	2251	5	91	1	2	0	25	0	65	0	14	104	0	222	2150	1	66	0	0	144	0	0	282	18	0	17	0	26	8	15	23	0	0	36	0	0	48
IHAT_669H	31	plus2years	mths_31_33	Female	wet	CHAMOI	placebo	D85	33.7869	mths_34_36	plus2years	7494	3763	2154	35	0	38	2	156	0	25	0	1	44	203	73	638	202	203	0	181	23	0	8	426	12	42	81	11	101	22	7	24	0	0	4	197	0	57
IHAT_114D	29	plus2years	mths_28_30	Female	dry	Taibatu	treatment	D1	29	mths_28_30	plus2years	5458	1340	1562	799	0	39	2	543	0	18	0	34	97	126	394	272	527	4	0	220	463	0	173	220	500	81	51	10	42	88	4	31	0	0	29	207	0	0
IHAT_429H	36	plus2years	mths_34_36	Male	dry	Taibatu	treatment	D15	36.4918	mths_34_36	plus2years	4495	1212	1786	131	14	6	2071	487	2	49	0	0	40	93	366	1073	0	8	0	253	24	0	77	16	0	112	413	60	180	1	7	8	0	0	32	398	0	167
IHAT_313B	27	plus2years	mths_25_27	Female	dry	Taibatu	placebo	D15	27.4918	mths_25_27	plus2years	7269	1657	445	56	0	7	3050	930	4	54	0	0	6	315	59	756	6	100	0	532	576	0	5	39	0	87	24	0	5	28	1	15	0	0	16	29	0	18
IHAT_525B	28	plus2years	mths_28_30	Male	dry	Yorrobawol	treatment	D15	28.4918	mths_28_30	plus2years	6772	2795	1360	334	0	144	1	375	782	240	0	712	421	166	10	8	34	25	0	78	36	0	11	22	16	56	113	0	45	64	0	24	0	0	32	12	0	207
IHAT_014K	31	plus2years	mths_31_33	Female	wet	Darsilami	treatment	D85	33.7869	mths_34_36	plus2years	9231	4842	38	357	1	39	3	2	37	36	0	2	8	314	0	0	2	68	675	0	264	2	40	135	0	21	58	14	62	43	8	24	0	0	157	110	0	15
IHAT_529F	24	1to2years	mths_22_24	Female	dry	Kuwonkuba	treatment	D1	24	mths_22_24	1to2years	9480	3315	789	3	6	2	2	1341	0	25	0	0	215	55	105	13	0	25	0	310	247	4	36	67	36	113	31	3	36	0	68	6	0	0	4	301	0	26
IHAT_507D	32	plus2years	mths_31_33	Male	dry	Yorrobawol	placebo	D1	32	mths_31_33	plus2years	8374	1559	2348	34	0	93	1185	82	0	128	0	1	91	76	297	147	0	163	0	246	216	0	33	37	0	56	70	3	26	14	9	13	0	0	28	0	1431	368
IHAT_532K	19	1to2years	mths_19_21	Male	dry	Yorrobawol	treatment	D85	21.7869	mths_22_24	1to2years	5990	3043	2649	50	106	45	19	3554	32	30	0	744	43	95	1	0	17	0	0	0	8	0	0	2	0	0	61	13	43	59	48	68	0	0	171	0	0	0
IHAT_284H	31	plus2years	mths_31_33	Female	wet	Yorrobawol	placebo	D85	33.7869	mths_34_36	plus2years	5688	1544	0	746	0	71	0	261	116	398	0	34	1941	0	527	207	2	1334	0	0	13	9	42	5	99	365	17	44	110	9	395	51	0	0	45	140	10	0
IHAT_400B	25	plus2years	mths_25_27	Female	dry	Yorrobawol	placebo	D85	27.7869	mths_28_30	plus2years	9382	2657	233	55	0	181	4	582	4	9	0	13	12	177	1268	130	8	9	0	0	63	0	75	7	0	7	15	1	70	43	2	44	0	0	54	0	0	136
IHAT_685K	26	plus2years	mths_25_27	Male	dry	Yorrobawol	treatment	D15	26.4918	mths_25_27	plus2years	8997	831	2623	20	0	1	0	1709	0	376	0	0	31	46	307	570	0	84	1	335	119	0	4	110	0	168	47	6	49	30	25	14	0	0	6	30	1	39
IHAT_069F	7	7to12 mths	mths_07_09	Male	wet	Yorrobawol	placebo	D85	9.78689	mths_10_12	7to12 mths	4675	565	1079	472	2449	11	69	0	1012	734	18	72	122	5	0	0	0	0	30	496	5	648	223	0	603	3	10	229	40	0	53	2	0	0	166	0	2	1
IHAT_214F	37	plus2years	mths_37_40	Female	dry	Taibatu	treatment	D1	37	mths_37_40	plus2years	5712	3460	3017	23	0	167	2	183	1	11	0	6	128	30	196	85	8	669	0	63	85	0	21	33	2	59	20	0	34	29	8	115	1	0	45	0	0	330
IHAT_205G	32	plus2years	mths_31_33	Male	dry	Yorrobawol	placebo	D85	34.7869	mths_34_36	plus2years	11562	1241	734	40	388	581	0	0	102	7	0	3	8	62	224	4	338	49	0	438	348	4	123	4	6	121	0	2	7	2	0	8	0	0	30	77	0	0
IHAT_689C	20	1to2years	mths_19_21	Female	wet	Yorrobawol	treatment	D85	22.7869	mths_22_24	1to2years	8536	904	1118	22	306	264	66	533	54	456	0	74	75	37	502	87	81	697	0	645	38	68	84	17	213	0	49	15	43	0	17	30	0	0	50	1341	0	0
IHAT_163A	31	plus2years	mths_31_33	Female	dry	Darsilami	treatment	D85	33.7869	mths_34_36	plus2years	8203	1799	1192	42	0	63	1107	1348	22	46	0	181	10	144	441	340	5	141	6	89	16	0	75	146	3	154	48	35	59	14	3	12	0	0	42	0	0	47
IHAT_165J	19	1to2years	mths_19_21	Male	wet	Taibatu	treatment	D85	21.7869	mths_22_24	1to2years	4991	1867	2206	7	14	11	2108	1149	2	441	0	15	287	45	224	230	0	7	0	438	39	0	87	25	21	20	19	1	27	5	18	13	0	0	5	90	878	44
IHAT_378E	33	plus2years	mths_31_33	Male	dry	Taibatu	treatment	D15	33.4918	mths_31_33	plus2years	8313	2301	2065	64	12	4	110	1123	1	38	0	0	187	167	65	136	6	132	0	268	248	0	23	420	50	81	105	62	45	2	22	11	0	0	17	113	2	176
IHAT_355C	14	1to2years	mths_13_15	Male	dry	Darsilami	placebo	D85	16.7869	mths_16_18	1to2years	5549	3336	2451	122	665	569	0	95	11	66	33	334	126	60	74	24	522	0	0	32	186	41	46	2	77	34	2	76	21	1	86	21	42	0	108	45	0	0
IHAT_025F	36	plus2years	mths_34_36	Female	dry	Yorrobawol	treatment	D85	38.7869	mths_37_40	plus2years	8204	1896	2777	1	0	18	2013	78	4	52	0	1	22	70	43	546	0	14	0	84	534	0	43	86	1	64	8	0	16	8	0	18	0	0	8	7	874	14
IHAT_041G	31	plus2years	mths_31_33	Male	dry	Taibatu	treatment	D15	31.4918	mths_31_33	plus2years	7102	4234	1997	53	9	0	1	1586	432	64	0	3	248	8	134	4	0	186	13	68	73	0	1	37	0	187	209	59	24	2	31	35	111	0	57	0	0	74
IHAT_571K	32	plus2years	mths_31_33	Female	dry	Taibatu	placebo	D15	32.4918	mths_31_33	plus2years	5990	3073	1611	317	0	38	482	2	58	185	0	0	72	477	799	422	14	114	0	0	57	0	19	78	0	131	26	6	103	35	55	100	0	0	22	126	0	139
IHAT_669H	31	plus2years	mths_31_33	Female	wet	CHAMOI	placebo	D15	31.4918	mths_31_33	plus2years	6111	1616	1377	28	1	12	3198	1291	0	30	0	25	70	119	199	109	37	16	0	1176	44	0	5	151	8	2	10	1	1	0	31	15	0	0	12	46	0	52
IHAT_293A	19	1to2years	mths_19_21	Female	dry	Darsilami	treatment	D85	21.7869	mths_22_24	1to2years	9080	2411	1697	65	2	117	158	1302	250	7	0	4	8	0	9	1944	5	10	0	46	107	0	14	37	0	168	2	3	24	8	2	21	43	0	48	70	0	0
IHAT_280F	35	plus2years	mths_34_36	Male	dry	Kuwonkuba	treatment	D15	35.4918	mths_34_36	plus2years	6191	2962	0	181	0	449	1402	1714	549	220	0	5	41	0	371	1	78	339	0	876	16	0	7	117	249	117	32	71	41	25	0	20	0	0	25	0	0	0
IHAT_085E	27	plus2years	mths_25_27	Female	wet	Taibatu	placebo	D85	29.7869	mths_28_30	plus2years	4431	1944	1702	68	0	385	0	363	430	82	0	12	9	140	1009	256	188	992	5	189	59	0	43	55	0	0	89	17	102	164	6	63	0	0	14	6	0	353
IHAT_364J	35	plus2years	mths_34_36	Male	dry	Taibatu	treatment	D85	37.7869	mths_37_40	plus2years	6016	2928	0	4985	67	67	1	0	87	106	0	1	41	309	157	111	198	103	1	0	34	0	118	0	32	76	73	48	87	11	42	36	140	0	25	0	0	21
IHAT_729E	32	plus2years	mths_31_33	Male	wet	CHAMOI	treatment	D1	32	mths_31_33	plus2years	8483	2916	2948	7	1	107	0	18	908	22	0	1	18	0	71	87	7	372	0	205	58	0	0	20	1	0	82	0	43	153	1	64	0	0	38	0	0	123
IHAT_388G	35	plus2years	mths_34_36	Male	dry	Darsilami	treatment	D15	35.4918	mths_34_36	plus2years	7197	2738	1347	128	0	77	468	390	2	85	0	0	221	289	162	444	0	81	0	81	247	0	110	89	4	11	122	6	105	701	9	43	0	0	58	0	0	234
IHAT_302D	23	1to2years	mths_22_24	Female	wet	Yorrobawol	treatment	D85	25.7869	mths_25_27	1to2years	7159	3044	2536	114	0	14	1	202	147	89	0	14	109	273	227	217	25	1	0	261	155	0	3	183	53	197	30	6	53	22	35	44	0	0	102	0	0	0
IHAT_456J	34	plus2years	mths_34_36	Male	wet	CHAMOI	placebo	D1	34	mths_34_36	plus2years	6709	2977	3088	14	47	195	5	852	3	95	0	1	38	169	105	110	26	392	1	409	30	37	29	21	26	224	65	21	32	0	4	23	0	0	26	241	0	30
IHAT_643K	23	1to2years	mths_22_24	Male	dry	Darsilami	treatment	D15	23.4918	mths_22_24	1to2years	6739	2384	2330	89	0	828	1	1472	0	553	0	91	229	0	86	0	0	39	0	0	828	0	141	86	0	0	80	13	56	57	2	64	0	0	38	0	0	37
IHAT_349G	17	1to2years	mths_16_18	Female	dry	Taibatu	placebo	D85	19.7869	mths_19_21	1to2years	13934	2690	0	333	162	549	0	0	240	20	87	6	11	0	0	0	90	0	0	0	5	12	0	0	20	4	2	12	4	0	6	1	0	1	11	0	0	0
IHAT_556D	16	1to2years	mths_16_18	Male	dry	Yorrobawol	placebo	D1	16	mths_16_18	1to2years	1006	1927	442	1103	510	1481	188	0	933	29	90	3	31	8	369	117	5	345	0	20	20	305	227	54	3	5	11	43	26	17	9	24	0	0	17	0	0	47
IHAT_667A	28	plus2years	mths_28_30	Male	dry	Taibatu	treatment	D1	28	mths_28_30	plus2years	7212	1899	2097	60	0	7	3119	506	57	63	0	9	89	302	15	871	2	0	0	324	20	0	133	60	30	7	110	9	40	0	1	9	0	0	13	0	0	0
IHAT_017E	24	1to2years	mths_22_24	Male	dry	Yorrobawol	treatment	D85	26.7869	mths_25_27	1to2years	8621	1047	1419	39	0	16	1021	2270	17	65	0	5	144	260	61	194	71	330	0	404	259	0	24	118	1	112	135	12	13	51	0	11	0	0	24	0	0	46
IHAT_429H	36	plus2years	mths_34_36	Male	dry	Taibatu	treatment	D85	38.7869	mths_37_40	plus2years	4868	1498	1417	211	0	173	1	598	89	487	0	9	155	1387	1398	21	0	2	0	1318	300	0	553	17	7	102	64	116	71	38	68	31	0	0	16	44	0	196
IHAT_363G	33	plus2years	mths_31_33	Female	dry	Yorrobawol	treatment	D15	33.4918	mths_31_33	plus2years	8002	1733	2255	23	0	9	0	632	0	10	0	10	18	256	209	497	3	324	0	117	610	0	394	63	0	15	29	0	80	17	0	61	0	0	14	0	146	66
IHAT_277C	13	1to2years	mths_13_15	Male	wet	CHAMOI	treatment	D85	15.7869	mths_16_18	1to2years	6290	3010	3575	16	12	0	4	1581	0	478	0	1	53	110	56	56	0	89	0	336	26	0	21	52	32	31	20	25	18	0	126	10	0	0	24	352	0	38
IHAT_517F	27	plus2years	mths_25_27	Male	dry	Yorrobawol	treatment	D1	27	mths_25_27	plus2years	9391	1879	1928	225	1	0	0	326	0	14	0	11	60	381	399	147	0	186	0	0	79	0	8	119	7	7	2	3	55	31	8	30	0	0	23	2	0	0
IHAT_059A	32	plus2years	mths_31_33	Female	dry	Yorrobawol	treatment	D15	32.4918	mths_31_33	plus2years	9249	2473	1283	95	0	4	0	160	0	436	0	0	112	419	209	234	0	489	0	0	171	12	17	122	0	29	17	7	19	8	21	23	0	0	59	2	0	74
IHAT_116C	18	1to2years	mths_16_18	Male	dry	Taibatu	treatment	D85	20.7869	mths_19_21	1to2years	6901	666	1152	3	140	6	3826	1011	31	5	0	29	0	123	5	7	86	115	1	141	0	40	37	1	54	202	21	5	11	10	11	19	23	0	39	153	0	0
IHAT_517F	27	plus2years	mths_25_27	Male	dry	Yorrobawol	treatment	D15	27.4918	mths_25_27	plus2years	10622	2790	1281	64	0	15	0	119	2	80	0	146	105	337	28	3	0	39	0	0	24	0	0	298	9	37	58	16	39	35	91	15	0	0	37	509	0	0
IHAT_498G	17	1to2years	mths_16_18	Male	dry	Yorrobawol	treatment	D85	19.7869	mths_19_21	1to2years	5027	744	1288	19	1109	1811	0	162	2478	183	9	23	60	244	51	0	318	0	0	1595	24	0	56	0	133	0	33	57	6	0	0	0	0	0	29	20	0	0
IHAT_394D	36	plus2years	mths_34_36	Female	dry	Yorrobawol	treatment	D1	36	mths_34_36	plus2years	7472	2944	1912	12	0	0	2	1607	0	24	0	0	14	242	153	189	0	185	0	232	6	0	4	80	0	94	102	3	117	26	1	26	0	0	32	97	0	152
IHAT_271E	25	plus2years	mths_25_27	Male	wet	Yorrobawol	placebo	D85	27.7869	mths_28_30	plus2years	8995	2396	307	155	8	96	1450	896	6	15	0	0	9	480	133	139	56	199	2	0	59	0	2	51	0	138	52	3	67	18	5	158	0	0	73	0	0	0
IHAT_315D	30	plus2years	mths_28_30	Female	dry	Kuwonkuba	treatment	D85	32.7869	mths_31_33	plus2years	7937	1472	814	7	7	224	1674	1170	2	152	3	0	148	139	114	131	0	20	0	299	624	2	0	67	78	149	46	29	152	15	18	16	0	0	22	0	0	73
IHAT_017E	24	1to2years	mths_22_24	Male	dry	Yorrobawol	treatment	D15	24.4918	mths_22_24	1to2years	7011	2197	1747	34	0	37	1645	2054	18	22	0	42	25	270	165	403	1	114	0	333	195	0	10	68	0	15	36	10	19	27	1	12	0	0	24	0	1	26
IHAT_220C	20	1to2years	mths_19_21	Female	dry	Darsilami	placebo	D85	22.7869	mths_22_24	1to2years	28	2	2	1	0	4554	1	0	0	1998	0	6060	447	0	1	0	397	0	1	1	0	0	1	0	0	0	0	0	0	0	687	0	0	0	0	0	0	0
IHAT_018C	30	plus2years	mths_28_30	Male	wet	CHAMOI	treatment	D15	30.4918	mths_28_30	plus2years	3438	2062	2081	841	2	145	29	84	525	51	0	6	16	106	1034	1572	46	154	0	274	98	0	220	227	2	572	88	6	8	102	2	12	0	0	13	5	0	62
IHAT_182A	17	1to2years	mths_16_18	Female	dry	Yorrobawol	treatment	D15	17.4918	mths_16_18	1to2years	3719	3920	2569	19	222	18	205	263	1	5	1	0	8	43	266	266	2	4	0	267	326	0	274	714	5	417	26	0	184	8	5	9	0	0	39	246	2192	270
IHAT_640F	23	1to2years	mths_22_24	Male	wet	Taibatu	treatment	D85	25.7869	mths_25_27	1to2years	10034	2515	3862	268	2	3	0	0	68	14	0	0	51	59	38	0	20	38	478	101	103	0	7	5	0	17	96	0	17	143	5	89	0	0	18	14	0	29
IHAT_657J	22	1to2years	mths_22_24	Male	dry	Darsilami	treatment	D1	22	mths_22_24	1to2years	8692	3268	1345	672	0	1	0	0	91	2	0	0	0	0	239	23	0	36	0	0	86	0	19	157	0	0	41	11	148	478	2	61	0	0	65	0	0	0
IHAT_005K	32	plus2years	mths_31_33	Female	dry	Taibatu	treatment	D1	32	mths_31_33	plus2years	7410	2547	1197	492	0	9	2173	934	3	68	0	0	43	151	154	350	1	2	0	358	108	0	24	25	91	139	171	9	68	47	4	69	0	0	13	0	0	0
IHAT_252H	21	1to2years	mths_19_21	Male	dry	Yorrobawol	treatment	D85	23.7869	mths_22_24	1to2years	6645	758	1193	1681	111	295	1836	1401	682	17	0	0	1	10	14	3	50	0	0	106	24	0	37	30	0	0	67	1	8	3	22	434	0	0	31	0	0	631
IHAT_565C	30	plus2years	mths_28_30	Female	wet	Darsilami	treatment	D15	30.4918	mths_28_30	plus2years	7896	3646	0	1607	10	539	0	0	47	119	0	16	653	248	36	14	19	73	0	1	227	0	107	760	43	0	70	1	158	92	36	46	0	0	19	0	0	0
IHAT_347E	21	1to2years	mths_19_21	Female	wet	Taibatu	treatment	D1	21	mths_19_21	1to2years	7734	2073	552	12	12	218	3046	39	0	77	0	4	7	107	207	176	249	35	0	613	87	0	34	131	594	97	25	1	8	94	18	15	0	0	23	43	0	0
IHAT_264A	34	plus2years	mths_34_36	Female	wet	Darsilami	treatment	D15	34.4918	mths_34_36	plus2years	6206	2556	2191	785	5	21	2078	334	566	118	0	0	19	17	125	59	41	102	154	470	267	0	45	16	0	206	60	7	30	23	1	5	238	0	16	144	0	58
IHAT_119H	27	plus2years	mths_25_27	Female	dry	Darsilami	placebo	D85	29.7869	mths_28_30	plus2years	995	1483	3823	2085	94	727	19	0	203	29	0	0	18	1807	580	149	2	38	1	0	28	0	901	110	203	128	33	154	56	42	4	174	112	0	312	0	0	0
IHAT_278A	30	plus2years	mths_28_30	Male	wet	Darsilami	placebo	D85	32.7869	mths_31_33	plus2years	6392	2138	1102	63	0	24	2251	672	49	7	0	26	121	88	185	217	38	121	0	375	289	5	145	60	8	56	18	31	37	12	24	18	0	0	27	324	0	349
IHAT_059A	32	plus2years	mths_31_33	Female	dry	Yorrobawol	treatment	D85	34.7869	mths_34_36	plus2years	2925	1920	2448	808	0	2184	1	1302	51	15	0	0	92	175	434	701	7	92	1	0	304	0	102	49	0	25	37	6	92	21	9	47	0	0	74	11	0	393
IHAT_261B	27	plus2years	mths_25_27	Male	dry	Darsilami	placebo	D15	27.4918	mths_25_27	plus2years	8694	2973	1625	2	0	252	553	1648	4	57	0	11	44	39	8	44	0	137	0	315	8	0	6	136	1	21	114	3	53	484	11	14	0	0	34	0	0	64
IHAT_046K	18	1to2years	mths_16_18	Female	dry	Yorrobawol	treatment	D85	20.7869	mths_19_21	1to2years	6264	3000	4774	60	0	14	0	18	169	165	0	5	656	4	7	0	1	0	147	149	280	0	47	194	0	8	103	16	28	75	42	40	0	0	23	9	0	185
IHAT_125A	30	plus2years	mths_28_30	Male	dry	Yorrobawol	treatment	D15	30.4918	mths_28_30	plus2years	5237	1706	3394	89	0	307	2893	1114	1065	46	0	0	11	41	141	246	106	215	0	138	83	0	2	117	17	100	23	0	16	13	0	62	0	0	22	0	0	0
IHAT_427A	28	plus2years	mths_28_30	Male	dry	Taibatu	placebo	D15	28.4918	mths_28_30	plus2years	8504	3187	1555	675	12	20	0	0	636	34	0	0	31	0	130	1	0	233	0	0	18	0	58	23	8	127	62	27	73	153	1	9	0	0	84	0	0	0
IHAT_039H	25	plus2years	mths_25_27	Female	wet	CHAMOI	treatment	D15	25.4918	mths_25_27	plus2years	7784	1660	5	812	0	322	0	2033	0	72	0	13	16	1	895	7	22	391	10	0	42	0	463	52	0	0	34	6	66	55	8	10	0	0	52	0	0	91
IHAT_187D	16	1to2years	mths_16_18	Female	dry	Yorrobawol	treatment	D1	16	mths_16_18	1to2years	9126	1881	2631	577	968	5	128	219	271	61	319	155	38	63	62	164	24	15	0	241	52	113	23	3	6	68	20	73	22	0	2	8	0	1	16	191	0	11
IHAT_537J	10	7to12 mths	mths_13_15	Male	wet	Darsilami	placebo	D85	12.7869	mths_13_15	7to12 mths	5424	1263	4194	36	241	19	462	409	625	144	0	1	40	12	80	0	16	255	11	267	189	1	484	12	26	695	616	13	107	26	32	29	61	0	48	303	1	392
IHAT_357B	29	plus2years	mths_28_30	Female	dry	Yorrobawol	treatment	D85	31.7869	mths_31_33	plus2years	9039	3322	2	8	124	38	404	2082	28	11	0	0	2	369	19	20	0	182	0	0	84	0	0	88	0	60	20	8	55	76	1	44	0	0	106	0	0	90
IHAT_029D	21	1to2years	mths_19_21	Male	wet	Taibatu	treatment	D85	23.7869	mths_22_24	1to2years	7970	2034	1271	282	33	325	1709	86	574	48	0	44	52	133	99	384	25	257	235	203	318	2	21	346	0	17	121	23	79	23	6	50	21	0	38	3	0	65
IHAT_429H	36	plus2years	mths_34_36	Male	dry	Taibatu	treatment	D1	36	mths_34_36	plus2years	6486	3295	561	226	0	37	1	714	17	797	0	2	155	698	458	1	19	0	0	625	196	0	78	52	2	129	147	2	33	25	105	49	0	0	64	8	0	167
IHAT_474C	31	plus2years	mths_31_33	Female	dry	Taibatu	treatment	D1	31	mths_31_33	plus2years	8220	2114	1895	94	4	5	2706	657	1	55	0	7	46	99	143	102	1	37	0	192	6	0	52	52	0	28	51	11	15	1	3	16	0	0	24	131	0	69
IHAT_043E	37	plus2years	mths_37_40	Male	dry	Yorrobawol	treatment	D15	37.4918	mths_37_40	plus2years	8621	2271	1440	7	0	9	0	1303	1	82	0	1	355	311	76	158	3	488	0	234	178	0	45	160	58	61	26	1	54	12	18	30	0	0	25	14	0	41
IHAT_125A	30	plus2years	mths_28_30	Male	dry	Yorrobawol	treatment	D1	30	mths_28_30	plus2years	4595	1802	3250	64	0	543	1696	1204	79	466	0	0	106	333	312	210	0	227	0	453	78	0	3	55	238	462	46	1	64	48	24	22	0	0	29	0	0	0
IHAT_451D	25	plus2years	mths_25_27	Male	dry	Yorrobawol	treatment	D85	27.7869	mths_28_30	plus2years	5682	1434	2678	16	0	30	0	534	0	156	0	733	74	149	167	351	4	11	0	0	12	0	99	29	0	12	78	0	233	105	15	29	0	0	11	1906	0	59
IHAT_102K	31	plus2years	mths_31_33	Female	wet	Yorrobawol	treatment	D1	31	mths_31_33	plus2years	7329	3477	1023	142	145	299	1	1360	24	11	0	87	52	436	188	75	176	123	0	328	29	0	180	77	209	317	118	150	13	257	5	13	0	0	24	0	0	0
IHAT_131D	34	plus2years	mths_34_36	Male	wet	Taibatu	placebo	D85	36.7869	mths_37_40	plus2years	8094	1244	3887	118	4	80	1682	0	80	186	0	46	64	49	4	0	5	0	0	117	18	0	1	94	8	98	72	33	10	17	8	22	21	0	17	79	1755	39
IHAT_335A	36	plus2years	mths_34_36	Female	dry	Darsilami	treatment	D15	36.4918	mths_34_36	plus2years	8224	3335	594	318	0	152	0	477	640	299	0	0	210	56	639	1054	0	0	3	117	389	0	34	54	0	24	24	6	10	40	73	60	0	0	28	3	0	192
IHAT_344K	29	plus2years	mths_28_30	Male	dry	Yorrobawol	treatment	D1	29	mths_28_30	plus2years	9287	1171	2221	97	552	0	0	208	2	54	0	1	58	228	376	431	0	100	0	230	32	266	0	4	62	434	38	75	80	152	12	16	0	0	49	0	0	62
IHAT_526H	14	1to2years	mths_13_15	Male	dry	Taibatu	treatment	D85	16.7869	mths_16_18	1to2years	7191	1890	0	2647	1647	444	0	0	938	32	736	0	2	21	5	1	74	0	26	0	0	5	316	0	5	0	10	260	110	5	2	0	1	0	53	0	0	0
IHAT_255A	29	plus2years	mths_28_30	Female	dry	Yorrobawol	treatment	D1	29	mths_28_30	plus2years	7083	2028	409	168	0	9	451	1	5	16	0	0	64	9	564	180	2	7	0	1589	163	0	92	292	4	28	86	1	31	49	3	383	0	0	62	49	0	43
IHAT_634G	17	1to2years	mths_16_18	Female	wet	Yorrobawol	treatment	D85	19.7869	mths_19_21	1to2years	4086	2005	1695	203	1522	3	1906	936	49	42	24	7	14	253	67	93	19	0	0	99	46	0	277	0	391	424	513	104	156	121	0	33	0	0	42	0	0	0
IHAT_510D	27	plus2years	mths_25_27	Male	dry	Darsilami	placebo	D1	27	mths_25_27	plus2years	7074	1915	3514	165	0	24	0	0	462	65	0	39	516	0	80	61	3	0	0	232	352	0	41	160	66	110	20	0	64	147	9	24	0	0	30	0	1647	0
IHAT_719F	19	1to2years	mths_19_21	Female	dry	Kuwonkuba	treatment	D1	19	mths_19_21	1to2years	6221	1893	3642	38	20	14	519	1606	17	209	0	7	201	244	49	215	1	303	0	10	13	0	27	85	8	35	225	4	25	1	0	36	0	0	16	724	0	76
IHAT_278A	30	plus2years	mths_28_30	Male	wet	Darsilami	placebo	D15	30.4918	mths_28_30	plus2years	5955	1821	2180	119	0	300	0	1257	137	81	0	876	87	448	396	26	153	442	0	169	384	0	144	263	0	20	39	21	42	39	38	28	0	0	63	225	0	227
IHAT_476K	31	plus2years	mths_31_33	Male	dry	Kuwonkuba	placebo	D15	31.4918	mths_31_33	plus2years	3641	3429	3397	289	0	14	0	2096	252	85	0	0	154	266	360	1223	3	431	0	0	59	0	11	262	35	32	6	0	24	3	0	19	0	0	24	23	0	0
IHAT_471G	17	1to2years	mths_16_18	Female	wet	CHAMOI	placebo	D85	19.7869	mths_19_21	1to2years	4735	1625	4365	1163	2290	357	0	13	18	58	19	4	9	1125	1	1	8	0	0	26	3	0	234	2	208	1	8	1	3	0	1	2	66	0	80	1	0	1
IHAT_339B	33	plus2years	mths_31_33	Male	dry	Kuwonkuba	treatment	D15	33.4918	mths_31_33	plus2years	3093	2743	3121	372	0	257	1	0	359	956	0	7	3368	0	158	161	6	110	0	0	138	0	57	808	12	266	91	1	65	52	46	59	0	0	50	0	0	0
IHAT_409G	18	1to2years	mths_16_18	Female	dry	Darsilami	treatment	D85	20.7869	mths_19_21	1to2years	5981	1682	1910	54	6	426	2034	2164	0	141	0	327	41	79	87	72	232	0	0	80	5	0	21	2	11	550	73	18	48	32	49	15	36	0	17	543	0	35
IHAT_600C	20	1to2years	mths_19_21	Male	wet	Yorrobawol	placebo	D1	20	mths_19_21	1to2years	6028	3165	1606	188	0	957	0	0	552	9	0	0	96	43	273	206	1162	184	0	385	71	0	244	7	2	28	17	31	6	3	30	20	0	0	47	177	1304	0
IHAT_575G	26	plus2years	mths_25_27	Female	wet	Yorrobawol	placebo	D85	28.7869	mths_28_30	plus2years	7758	1212	1630	78	0	53	269	557	0	28	0	47	8	156	437	144	45	205	0	282	49	1	20	432	0	199	133	33	142	144	7	61	0	0	34	164	0	187
IHAT_387J	27	plus2years	mths_25_27	Male	dry	Yorrobawol	placebo	D85	29.7869	mths_28_30	plus2years	7146	1158	0	816	25	230	16	0	378	686	0	242	66	0	807	273	333	392	0	1	170	27	139	91	3	1345	12	44	25	24	141	13	0	0	105	0	0	0
IHAT_147H	26	plus2years	mths_25_27	Male	wet	Yorrobawol	placebo	D15	26.4918	mths_25_27	plus2years	5	5101	0	4829	4	119	4263	0	695	66	0	109	102	101	3	0	152	0	19	0	7	0	159	230	0	4	88	2	37	37	26	21	0	1	53	0	0	0
IHAT_264A	34	plus2years	mths_34_36	Female	wet	Darsilami	treatment	D1	34	mths_34_36	plus2years	5690	1826	2473	111	10	305	3278	823	358	93	1	321	77	82	58	475	49	70	0	525	160	6	67	44	0	72	22	2	4	14	22	8	6	0	13	48	0	45
IHAT_151E	29	plus2years	mths_28_30	Female	dry	Taibatu	treatment	D15	29.4918	mths_28_30	plus2years	5291	1210	7206	261	0	67	1	81	0	483	0	42	0	1094	136	0	0	123	8	58	126	0	218	137	38	0	288	20	16	4	0	10	0	0	31	0	0	0
IHAT_043E	37	plus2years	mths_37_40	Male	dry	Yorrobawol	treatment	D1	37	mths_37_40	plus2years	9768	1746	1500	11	0	2	0	1160	1	103	0	0	28	309	119	162	0	227	0	146	495	0	48	114	1	34	31	0	31	13	9	39	0	0	15	27	0	67
IHAT_650H	13	1to2years	mths_13_15	Female	dry	Darsilami	placebo	D85	15.7869	mths_16_18	1to2years	8232	1137	0	1184	1041	368	0	377	79	21	0	0	5	555	368	6	0	114	0	133	12	107	39	2	620	373	85	178	171	22	9	49	0	0	98	0	0	0
IHAT_406D	30	plus2years	mths_28_30	Female	dry	Yorrobawol	treatment	D1	30	mths_28_30	plus2years	5216	1369	2347	30	0	23	1355	1408	0	232	0	0	57	116	192	258	0	52	0	291	4	0	108	40	1	40	20	0	52	59	11	17	0	0	6	0	0	83
IHAT_478J	28	plus2years	mths_28_30	Female	dry	Darsilami	treatment	D1	28	mths_28_30	plus2years	6156	1884	1289	25	33	101	2444	814	156	4	1	0	66	207	308	590	28	213	0	779	69	16	8	10	30	121	11	24	19	1	115	4	11	0	12	215	0	30
IHAT_477F	21	1to2years	mths_19_21	Female	dry	Yorrobawol	treatment	D1	21	mths_19_21	1to2years	6864	1320	1274	73	0	4	2571	1111	9	246	0	1	25	65	530	272	11	73	0	651	282	5	59	20	0	321	43	84	32	8	29	9	0	0	26	239	0	39
IHAT_278A	30	plus2years	mths_28_30	Male	wet	Darsilami	placebo	D1	30	mths_28_30	plus2years	5708	1506	1845	112	0	1590	1	1254	144	157	0	132	212	483	97	163	1062	129	0	40	567	0	22	107	0	55	18	3	16	66	13	18	0	0	2	48	0	166
IHAT_038B	33	plus2years	mths_31_33	Male	wet	Taibatu	treatment	D15	33.4918	mths_31_33	plus2years	4790	1129	3829	420	0	610	0	2601	48	9	0	193	264	240	0	0	90	136	78	264	3	0	17	164	9	322	102	6	12	1	11	70	0	0	98	147	0	98
IHAT_666C	34	plus2years	mths_34_36	Female	dry	Taibatu	treatment	D1	34	mths_34_36	plus2years	4556	1169	1318	1342	0	877	130	1285	52	52	0	4	16	1248	323	264	93	129	0	215	22	0	659	48	0	184	66	26	68	63	0	15	0	0	11	177	0	369
IHAT_356A	37	plus2years	mths_37_40	Female	dry	Taibatu	treatment	D85	39.7869	mths_37_40	plus2years	7102	1245	3054	476	2	1	869	683	0	1148	0	3	120	99	70	121	0	232	3	117	568	0	59	163	0	116	25	6	40	60	43	44	0	0	30	53	0	57
IHAT_481E	22	1to2years	mths_22_24	Female	dry	Yorrobawol	treatment	D15	22.4918	mths_22_24	1to2years	24	5040	1	6153	70	1703	0	1	0	801	0	0	329	0	0	0	19	0	0	0	555	0	461	0	0	0	0	0	112	0	215	323	0	0	114	0	0	0
IHAT_039H	25	plus2years	mths_25_27	Female	wet	CHAMOI	treatment	D1	25	mths_25_27	plus2years	4933	2371	0	2358	0	381	0	1757	0	10	0	83	6	0	459	23	623	282	97	0	269	0	701	131	0	0	108	77	28	77	4	62	0	0	39	0	0	139
IHAT_102K	31	plus2years	mths_31_33	Female	wet	Yorrobawol	treatment	D15	31.4918	mths_31_33	plus2years	8108	3877	682	42	58	619	0	1249	22	20	0	0	4	472	135	165	34	195	0	214	63	0	204	11	151	206	146	63	116	125	0	15	69	0	23	0	0	0
IHAT_320G	14	1to2years	mths_13_15	Female	wet	CHAMOI	treatment	D85	16.7869	mths_16_18	1to2years	6205	2203	4043	10	28	1	2	1528	3	684	0	2	78	112	72	60	0	95	0	483	48	0	41	83	20	18	14	21	20	0	149	14	0	0	14	326	0	10
IHAT_322C	19	1to2years	mths_19_21	Female	dry	Kuwonkuba	placebo	D15	19.4918	mths_19_21	1to2years	7582	2193	1926	89	0	32	0	916	5	229	0	159	91	791	36	92	24	294	1	248	325	0	6	181	150	259	98	51	88	35	19	34	1	0	67	585	0	0
IHAT_009C	30	plus2years	mths_28_30	Male	dry	Darsilami	treatment	D1	30	mths_28_30	plus2years	6144	2855	1056	570	0	168	1	402	406	468	0	20	152	65	306	148	3	1499	584	0	54	0	159	56	0	1	68	0	60	106	23	26	0	0	83	0	0	121
IHAT_657J	22	1to2years	mths_22_24	Male	dry	Darsilami	treatment	D15	22.4918	mths_22_24	1to2years	6434	2764	561	1410	0	94	0	0	50	6	0	1	2	0	424	582	0	0	0	0	193	0	26	346	0	0	10	2	72	488	1	41	0	0	41	0	0	0
IHAT_024B	31	plus2years	mths_31_33	Female	dry	Taibatu	placebo	D85	33.7869	mths_34_36	plus2years	8774	2732	630	260	123	2681	1	1	51	153	0	4	131	217	259	9	1	41	0	0	159	11	126	12	25	24	16	34	8	29	36	16	0	0	11	0	0	0
IHAT_745G	16	1to2years	mths_16_18	Female	dry	Yorrobawol	treatment	D85	18.7869	mths_19_21	1to2years	1	422	0	11783	762	268	1	0	1209	278	4	23	4	1	232	2	164	134	0	0	9	272	207	448	54	83	18	89	3	23	2	3	0	0	34	0	0	0
IHAT_322C	19	1to2years	mths_19_21	Female	dry	Kuwonkuba	placebo	D85	21.7869	mths_22_24	1to2years	4166	4260	1445	605	4	419	1	776	925	16	1	155	19	156	457	708	11	982	0	359	108	0	80	232	455	223	200	64	25	8	13	27	0	1	102	281	0	0
IHAT_703E	11	7to12 mths	mths_10_12	Male	dry	Taibatu	treatment	D85	13.7869	mths_13_15	7to12 mths	7089	760	834	122	1739	1797	0	0	1206	535	370	1317	2	63	0	0	0	0	0	0	0	0	1	0	0	0	0	213	24	0	122	157	0	92	104	290	0	0
IHAT_654B	20	1to2years	mths_19_21	Female	dry	Yorrobawol	treatment	D1	20	mths_19_21	1to2years	3032	3317	2	3334	1	52	0	0	73	4	0	3	17	889	867	87	25	691	0	0	80	0	426	31	656	0	54	1	18	80	4	19	0	0	39	0	0	0
IHAT_596J	22	1to2years	mths_22_24	Female	dry	Kuwonkuba	treatment	D1	22	mths_22_24	1to2years	8106	1292	2843	3	0	16	1758	1502	121	486	0	0	67	550	61	24	0	6	0	189	101	0	5	456	4	77	23	2	9	19	113	5	0	0	19	2	0	56
IHAT_183G	16	1to2years	mths_16_18	Male	dry	Taibatu	placebo	D15	16.4918	mths_16_18	1to2years	5533	1735	1252	844	284	726	3381	0	275	380	7	39	4	0	253	340	0	77	0	0	7	10	16	26	57	188	71	4	25	108	32	18	15	0	37	0	0	0
IHAT_568D	18	1to2years	mths_16_18	Female	wet	Taibatu	placebo	D1	18	mths_16_18	1to2years	4889	1100	4388	281	722	190	1526	2	142	62	99	0	30	64	94	433	1	0	0	315	115	11	214	7	216	7	52	39	17	1	0	22	0	0	141	117	0	0
IHAT_006J	26	plus2years	mths_25_27	Female	dry	Yorrobawol	placebo	D1	26	mths_25_27	plus2years	6912	766	2422	3	4	14	49	1209	0	1278	268	387	748	83	30	2	16	508	0	191	3	81	0	82	104	150	22	0	37	0	83	34	0	0	18	172	0	11
IHAT_041G	31	plus2years	mths_31_33	Male	dry	Taibatu	treatment	D1	31	mths_31_33	plus2years	7879	1806	2151	79	58	1233	30	891	898	35	0	21	89	95	19	12	84	80	240	110	117	11	6	80	0	50	112	49	29	21	20	4	41	0	67	1	0	126
IHAT_456J	34	plus2years	mths_34_36	Male	wet	CHAMOI	placebo	D15	34.4918	mths_34_36	plus2years	7233	1767	1169	89	10	35	1980	79	1	12	0	1	19	155	202	455	99	471	0	440	7	0	88	147	35	320	213	15	79	14	0	33	0	2	25	329	0	61
IHAT_279F	31	plus2years	mths_31_33	Female	dry	Yorrobawol	treatment	D85	33.7869	mths_34_36	plus2years	6965	3535	2150	33	0	23	3	85	6	22	0	0	12	301	181	537	438	227	0	0	389	0	225	60	0	31	56	3	37	62	5	19	0	0	19	23	0	119
IHAT_010B	29	plus2years	mths_28_30	Female	wet	CHAMOI	treatment	D1	29	mths_28_30	plus2years	6614	2006	2071	548	1	621	1	411	117	80	0	4	143	145	421	162	307	219	0	428	71	0	88	25	0	238	95	7	40	209	34	37	0	0	61	208	2	132
IHAT_134F	34	plus2years	mths_34_36	Female	dry	Yorrobawol	treatment	D1	34	mths_34_36	plus2years	5729	2762	4083	24	0	2	543	957	25	131	0	2	325	206	24	17	0	308	0	139	168	0	0	359	0	148	53	0	46	68	9	15	0	0	76	0	0	175
IHAT_127F	30	plus2years	mths_28_30	Female	dry	Taibatu	treatment	D15	30.4918	mths_28_30	plus2years	1	3958	1	4143	0	9	0	2575	2	231	0	51	1091	582	40	0	1	0	0	0	6	0	111	233	0	0	37	7	110	96	188	76	27	0	127	0	594	326
IHAT_545E	22	1to2years	mths_22_24	Female	wet	Yorrobawol	treatment	D85	24.7869	mths_25_27	1to2years	7785	2721	0	62	8	229	0	0	126	291	0	795	507	0	14	1	663	1	0	0	53	0	4	101	215	0	27	173	49	228	38	46	0	0	80	0	0	0
IHAT_478J	28	plus2years	mths_28_30	Female	dry	Darsilami	treatment	D15	28.4918	mths_28_30	plus2years	7305	3191	1263	502	178	96	1	474	632	945	0	37	220	11	63	14	25	105	298	248	41	4	70	163	121	138	102	58	103	188	153	10	12	0	15	237	0	137
IHAT_130A	25	plus2years	mths_25_27	Male	wet	Yorrobawol	treatment	D85	27.7869	mths_28_30	plus2years	7722	3268	0	1639	340	243	1	0	1037	17	0	640	26	0	282	14	4	767	0	1	1	185	12	17	0	0	41	29	71	85	5	13	0	4	103	0	0	0
IHAT_609A	31	plus2years	mths_31_33	Male	wet	Yorrobawol	placebo	D85	33.7869	mths_34_36	plus2years	7611	1636	1907	151	44	122	2090	1	21	140	0	0	45	37	233	96	0	186	1	191	156	1	7	115	104	0	66	14	57	122	14	35	0	0	20	0	0	0
IHAT_519B	31	plus2years	mths_31_33	Female	dry	Taibatu	treatment	D85	33.7869	mths_34_36	plus2years	6343	3632	3821	104	625	51	0	0	35	402	2	0	125	585	127	336	3	357	0	0	101	0	173	50	45	77	7	1	16	125	8	16	379	0	7	145	1	0
IHAT_552F	15	1to2years	mths_13_15	Female	wet	CHAMOI	treatment	D15	15.4918	mths_13_15	1to2years	6489	1594	1258	1344	345	17	37	0	10	199	42	226	54	285	133	386	31	44	3	5	138	31	321	71	85	168	100	57	34	17	117	29	3	0	29	0	0	12
IHAT_392E	16	1to2years	mths_16_18	Male	dry	Kuwonkuba	treatment	D85	18.7869	mths_19_21	1to2years	4575	5086	974	1153	620	38	1	0	327	143	1	18	6	233	231	354	145	0	42	426	26	0	291	67	128	0	333	162	206	265	21	20	26	0	132	0	0	0
IHAT_059A	32	plus2years	mths_31_33	Female	dry	Yorrobawol	treatment	D1	32	mths_31_33	plus2years	8623	1698	1527	61	39	14	1	803	2	674	90	0	187	203	160	170	0	701	0	0	58	68	22	13	6	68	25	12	15	37	67	26	0	0	161	0	0	244
IHAT_328H	19	1to2years	mths_19_21	Female	wet	Taibatu	treatment	D1	19	mths_19_21	1to2years	9525	2958	0	308	10	839	1	0	0	23	0	46	24	216	58	89	1406	1	0	0	1	1	4	968	377	300	2	2	5	102	1	22	0	0	40	0	0	0
IHAT_261E	27	plus2years	mths_25_27	Male	dry	Darsilami	placebo	D85	29.7869	mths_28_30	plus2years	6143	3303	1018	36	2	59	2569	122	0	95	0	6	279	97	215	143	99	43	0	198	145	0	148	25	0	3	35	0	24	12	62	18	0	0	2	375	0	119
IHAT_648D	14	1to2years	mths_13_15	Female	dry	Taibatu	treatment	D85	16.7869	mths_16_18	1to2years	10078	3297	1018	98	534	56	0	0	165	497	2	62	11	0	19	0	0	265	8	0	17	13	0	44	893	50	120	104	64	115	56	49	58	1	19	0	0	0
IHAT_403A	31	plus2years	mths_31_33	Female	dry	Darsilami	treatment	D1	31	mths_31_33	plus2years	6461	1485	1479	71	2	56	1222	158	47	137	0	0	16	127	390	98	0	63	9	286	93	0	276	221	1	32	109	16	62	35	19	31	0	1	50	459	1128	80
IHAT_718A	26	plus2years	mths_25_27	Female	dry	Taibatu	treatment	D15	26.4918	mths_25_27	plus2years	6656	3759	2686	627	10	231	0	0	0	49	0	1	52	562	578	0	0	47	0	0	91	0	308	0	88	0	84	0	79	0	1	6	0	0	48	0	0	0
IHAT_141F	30	plus2years	mths_28_30	Male	dry	Darsilami	placebo	D15	30.4918	mths_28_30	plus2years	9346	3600	28	258	218	362	1	307	199	50	0	9	13	97	430	126	11	209	0	121	203	7	74	17	63	0	126	41	41	15	4	97	0	0	70	14	0	30
IHAT_442A	21	1to2years	mths_19_21	Male	dry	Kuwonkuba	treatment	D1	21	mths_19_21	1to2years	7686	2176	1744	1118	14	276	965	0	37	17	0	3	20	255	332	456	10	0	248	0	416	0	48	54	26	209	83	62	53	143	4	31	1	0	12	0	0	0
IHAT_040D	17	1to2years	mths_16_18	Female	wet	CHAMOI	placebo	D85	19.7869	mths_19_21	1to2years	7908	3821	2231	20	351	620	0	0	23	210	0	40	121	1	1	0	268	64	0	269	12	35	107	55	57	298	122	10	16	38	3	5	0	0	28	49	0	0
IHAT_503G	29	plus2years	mths_28_30	Female	wet	Taibatu	treatment	D1	29	mths_28_30	plus2years	7392	2590	1733	526	1	21	2727	1333	474	16	0	2	148	0	0	0	3	73	26	0	858	0	0	40	0	0	31	0	15	36	10	5	0	0	32	0	0	177
IHAT_115G	32	plus2years	mths_31_33	Male	wet	Taibatu	treatment	D85	34.7869	mths_34_36	plus2years	6923	1507	2952	61	1	297	0	2312	80	98	0	2	342	126	213	2	13	297	0	343	776	0	10	125	0	105	40	6	99	86	26	22	0	0	38	0	0	76
IHAT_102K	31	plus2years	mths_31_33	Female	wet	Yorrobawol	treatment	D85	33.7869	mths_34_36	plus2years	9933	2687	1018	24	22	30	2	1070	30	79	0	112	46	573	115	0	140	456	0	241	94	14	18	33	66	0	29	93	44	160	8	10	0	0	30	0	0	0
IHAT_344K	29	plus2years	mths_28_30	Male	dry	Yorrobawol	treatment	D15	29.4918	mths_28_30	plus2years	8358	2040	1910	25	46	14	1365	151	14	116	0	14	61	198	158	1219	64	143	0	122	133	0	0	17	3	479	61	35	64	142	29	29	0	0	15	0	0	72
IHAT_458E	30	plus2years	mths_28_30	Female	wet	Yorrobawol	placebo	D1	30	mths_28_30	plus2years	6097	4401	1	1189	61	138	0	0	307	272	0	16	142	0	37	798	39	629	35	0	44	0	139	421	369	0	26	6	147	50	33	16	0	24	68	0	1397	0
IHAT_607H	21	1to2years	mths_19_21	Male	wet	Darsilami	treatment	D1	21	mths_19_21	1to2years	8137	2046	1904	1362	0	12	230	557	37	501	0	175	368	152	25	20	7	133	2	308	112	0	22	155	7	2	32	17	39	15	149	18	0	0	25	192	0	178
IHAT_379C	24	1to2years	mths_22_24	Female	dry	Yorrobawol	placebo	D1	24	mths_22_24	1to2years	7121	2950	3426	92	0	1	0	445	0	26	0	8	20	101	346	498	0	289	0	0	117	0	205	72	0	61	52	0	123	0	8	26	0	0	53	24	0	1
IHAT_525B	28	plus2years	mths_28_30	Male	dry	Yorrobawol	treatment	D85	30.7869	mths_31_33	plus2years	8506	2514	1183	202	0	11	288	347	104	57	0	118	47	37	31	96	2	1	0	141	91	0	48	162	0	409	780	0	136	383	14	28	0	0	21	0	0	172
IHAT_496E	30	plus2years	mths_28_30	Female	dry	Taibatu	treatment	D85	32.7869	mths_31_33	plus2years	4098	1270	4541	80	1	21	5	1978	7	75	0	92	34	4	688	6	35	10	1	0	36	0	16	68	5	554	73	2	52	3	6	8	0	0	7	0	0	13
IHAT_089J	21	1to2years	mths_19_21	Male	wet	CHAMOI	treatment	D1	21	mths_19_21	1to2years	6439	1724	2303	9	8	567	1882	68	0	39	0	19	36	48	179	133	496	245	1	447	38	40	12	31	24	316	15	30	34	0	2	8	0	1	19	259	1742	96
IHAT_117A	32	plus2years	mths_31_33	Female	dry	Yorrobawol	treatment	D85	34.7869	mths_34_36	plus2years	7721	2920	1543	556	11	278	2	199	509	137	0	12	124	19	357	71	55	0	51	301	43	1	7	13	75	5	357	17	63	33	54	19	0	0	24	72	0	0
IHAT_410F	23	1to2years	mths_22_24	Male	wet	Taibatu	treatment	D15	23.4918	mths_22_24	1to2years	6711	3845	2752	350	0	38	0	0	1348	35	0	0	20	0	15	291	255	0	141	248	201	0	0	96	2	246	44	81	156	135	16	21	0	0	25	0	0	85
IHAT_610G	29	plus2years	mths_28_30	Female	dry	Taibatu	treatment	D1	29	mths_28_30	plus2years	7243	3289	2890	244	0	21	3	0	1090	7	0	0	119	36	107	13	2	149	1117	177	89	0	7	214	7	264	100	24	20	40	8	18	0	0	59	0	0	136
IHAT_088H	17	1to2years	mths_16_18	Male	dry	Yorrobawol	treatment	D85	19.7869	mths_19_21	1to2years	4806	4336	1829	694	2355	173	0	0	1050	63	403	114	11	136	291	0	101	0	0	0	1	0	0	0	149	0	79	191	57	35	6	36	0	0	175	0	0	0
IHAT_598E	15	1to2years	mths_13_15	Male	dry	Darsilami	placebo	D15	15.4918	mths_13_15	1to2years	6728	2091	2475	19	1323	7	465	668	3	260	251	72	0	174	335	366	0	0	0	285	24	36	40	132	119	245	91	383	17	9	11	65	0	0	47	379	0	0
IHAT_472H	29	plus2years	mths_28_30	Male	wet	Darsilami	treatment	D85	31.7869	mths_31_33	plus2years	8533	2664	1360	370	0	158	2	2	0	35	0	2	103	0	76	54	58	1099	0	0	542	0	608	109	0	58	42	22	72	79	6	54	0	0	56	0	0	0
IHAT_719F	19	1to2years	mths_19_21	Female	dry	Kuwonkuba	treatment	D85	21.7869	mths_22_24	1to2years	7698	1075	2865	11	4	8	2203	843	1	38	0	17	21	372	96	104	6	583	0	83	136	4	52	176	4	25	21	39	50	0	13	49	0	0	48	499	0	118
IHAT_052G	33	plus2years	mths_31_33	Male	dry	Darsilami	treatment	D85	35.7869	mths_34_36	plus2years	8048	2257	3417	64	0	53	3	1174	0	52	0	3	61	146	52	33	29	238	8	361	167	0	36	98	1	0	102	9	12	63	12	23	0	0	18	85	0	51
IHAT_048J	8	7to12 mths	mths_07_09	Female	wet	Darsilami	placebo	D85	10.7869	mths_10_12	7to12 mths	7527	1562	0	1922	1	2860	0	0	192	3	0	0	21	42	0	2	0	135	2239	0	5	0	60	1	0	0	82	2	59	60	3	225	127	0	86	0	0	144
IHAT_083D	27	plus2years	mths_25_27	Female	dry	Darsilami	treatment	D15	27.4918	mths_25_27	plus2years	27	4270	3652	4443	0	498	0	2	31	49	0	3	44	345	5	137	0	129	0	0	793	0	35	370	0	0	42	3	44	0	1	39	0	0	31	0	0	0
IHAT_119H	27	plus2years	mths_25_27	Female	dry	Darsilami	placebo	D15	27.4918	mths_25_27	plus2years	6960	2752	2708	183	47	1133	641	0	32	3	0	0	17	661	305	8	0	26	20	0	338	0	98	56	105	0	236	48	66	214	1	43	33	0	61	0	0	0
IHAT_194H	17	1to2years	mths_16_18	Male	dry	Kuwonkuba	treatment	D1	17	mths_16_18	1to2years	2995	2201	2856	1112	1209	2	1	1322	40	903	293	9	114	390	53	0	16	0	2	491	138	52	39	26	145	104	211	329	207	112	185	11	0	0	44	0	0	9
IHAT_402E	36	plus2years	mths_34_36	Male	dry	Darsilami	treatment	D15	36.4918	mths_34_36	plus2years	8373	3136	2047	25	2	1	553	1831	7	38	1	0	145	196	68	56	2	630	2	143	80	0	98	4	0	19	8	2	27	23	2	10	0	0	30	62	0	58
IHAT_310C	18	1to2years	mths_16_18	Female	wet	Taibatu	treatment	D85	20.7869	mths_19_21	1to2years	6260	2458	2125	813	14	297	1	0	49	39	3	11	406	650	2	0	797	0	120	0	80	0	56	215	2	5	107	10	62	98	2	6	223	0	58	0	0	0
IHAT_567B	19	1to2years	mths_19_21	Male	wet	Yorrobawol	treatment	D15	19.4918	mths_19_21	1to2years	4054	2460	2	2024	256	752	0	0	1552	42	0	0	24	0	0	0	10	0	106	0	0	1336	8	40	0	0	52	106	73	18	0	52	0	0	76	0	0	0
IHAT_395G	17	1to2years	mths_16_18	Male	dry	Taibatu	treatment	D85	19.7869	mths_19_21	1to2years	9110	1365	3403	37	1252	10	947	180	90	48	39	0	7	65	63	708	4	18	0	0	75	16	0	15	0	112	43	53	90	33	6	26	101	0	38	129	0	78
IHAT_026E	14	1to2years	mths_13_15	Female	dry	Taibatu	treatment	D1	14	mths_13_15	1to2years	6123	2021	1525	272	1095	586	616	97	90	449	155	0	424	346	387	0	43	105	0	708	17	211	178	23	218	261	163	254	78	2	91	20	19	0	43	137	0	0
IHAT_730C	13	1to2years	mths_13_15	Male	dry	Kuwonkuba	treatment	D85	15.7869	mths_16_18	1to2years	6440	2610	0	3649	42	2801	0	0	9	5	0	39	14	78	21	0	1	64	2109	0	0	0	79	4	0	0	65	2	2	11	0	8	197	0	19	0	0	0
IHAT_125A	30	plus2years	mths_28_30	Male	dry	Yorrobawol	treatment	D85	32.7869	mths_31_33	plus2years	6689	988	2061	73	0	1	1964	1424	280	140	0	25	111	5	271	361	2	520	1	359	204	0	3	264	12	42	53	1	14	2	21	28	0	0	5	0	0	41
IHAT_090E	35	plus2years	mths_34_36	Male	dry	Yorrobawol	placebo	D15	35.4918	mths_34_36	plus2years	7425	1577	1486	753	3	6	2230	303	20	331	0	0	161	52	38	35	0	183	0	112	52	0	0	91	172	85	233	31	47	0	27	13	1	0	25	1089	0	0
IHAT_143B	35	plus2years	mths_34_36	Male	dry	Darsilami	placebo	D15	35.4918	mths_34_36	plus2years	8367	2422	1988	13	0	67	3	229	5	152	0	171	52	237	230	227	17	907	0	478	46	33	55	73	18	46	14	23	10	0	0	19	0	0	3	36	0	0
IHAT_667A	28	plus2years	mths_28_30	Male	dry	Taibatu	treatment	D85	30.7869	mths_31_33	plus2years	7994	2116	2508	51	0	43	1338	1512	66	110	0	66	531	169	4	47	0	192	0	105	94	0	9	17	76	0	56	11	48	32	33	14	0	0	21	0	0	0
IHAT_281J	27	plus2years	mths_25_27	Male	wet	Taibatu	treatment	D15	27.4918	mths_25_27	plus2years	6997	2378	2350	101	5	34	0	1	82	585	0	2	209	290	52	66	4	498	10	0	16	74	38	418	58	786	77	11	95	100	120	18	0	0	29	0	0	0
IHAT_693E	31	plus2years	mths_31_33	Male	dry	Yorrobawol	treatment	D85	33.7869	mths_34_36	plus2years	8605	2903	896	98	150	31	1406	1446	608	9	0	0	9	79	136	0	1	6	3	158	146	20	22	48	14	79	11	8	82	67	5	86	0	0	36	83	0	69
IHAT_503G	29	plus2years	mths_28_30	Female	wet	Taibatu	treatment	D85	31.7869	mths_31_33	plus2years	7592	2696	2032	256	0	24	2586	544	105	26	0	11	38	21	30	6	5	77	5	141	61	0	0	95	0	60	80	3	55	64	11	26	0	0	26	0	0	122
IHAT_202E	31	plus2years	mths_31_33	Male	dry	Yorrobawol	treatment	D85	33.7869	mths_34_36	plus2years	6047	1529	1357	486	0	10	1987	780	4	97	0	0	23	150	269	141	0	202	0	311	194	1	202	847	50	8	11	1	43	35	12	37	0	0	20	92	0	8
IHAT_531A	35	plus2years	mths_34_36	Male	dry	Taibatu	treatment	D85	37.7869	mths_37_40	plus2years	10589	3170	1818	38	32	9	0	0	87	21	0	0	50	0	0	0	124	0	0	0	32	0	106	125	0	0	46	64	681	194	6	136	0	0	64	0	0	0
IHAT_584E	28	plus2years	mths_28_30	Female	wet	CHAMOI	treatment	D1	28	mths_28_30	plus2years	7054	1701	2734	6	0	107	1376	2192	420	474	0	86	140	179	20	0	11	50	0	260	0	16	67	43	6	384	25	22	8	15	35	6	0	0	43	49	0	42
IHAT_486H	10	7to12 mths	mths_13_15	Female	dry	Darsilami	treatment	D85	12.7869	mths_13_15	7to12 mths	10542	2229	933	635	0	14	701	168	3	34	0	1	190	348	181	360	31	39	0	0	206	0	108	10	0	30	20	2	37	16	15	7	0	0	27	27	0	25
IHAT_112E	22	1to2years	mths_22_24	Female	dry	Yorrobawol	placebo	D15	22.4918	mths_22_24	1to2years	78	257	233	280	1	8861	1	4	491	1116	0	1	1657	0	0	0	0	0	0	2	2	0	25	1	41	9	67	18	16	153	1	11	0	0	19	215	0	0
IHAT_716H	35	plus2years	mths_34_36	Female	wet	Yorrobawol	treatment	D1	35	mths_34_36	plus2years	2	5368	3404	2369	135	197	4	0	0	2	0	0	8	916	394	685	403	222	0	0	305	67	30	49	111	0	37	58	41	179	0	16	0	0	28	0	1	0
IHAT_571K	32	plus2years	mths_31_33	Female	dry	Taibatu	placebo	D1	32	mths_31_33	plus2years	9000	556	2660	412	0	261	1658	0	13	9	0	0	20	682	198	895	34	137	0	0	164	0	5	245	1	29	11	1	37	19	0	24	0	0	13	0	0	43
IHAT_370A	35	plus2years	mths_34_36	Male	dry	Darsilami	treatment	D1	35	mths_34_36	plus2years	3436	1663	4507	1710	0	19	457	523	1	970	0	49	1416	92	159	195	0	47	0	204	28	0	5	5	0	9	6	1	3	20	0	18	0	0	29	76	3	243
IHAT_628C	25	plus2years	mths_25_27	Female	dry	Kuwonkuba	treatment	D85	27.7869	mths_28_30	plus2years	10217	2437	1	365	3	7	0	0	116	26	0	0	11	0	24	0	44	2209	0	0	85	7	16	1	211	134	25	0	36	645	23	24	30	0	58	1	0	0
IHAT_487C	20	1to2years	mths_19_21	Male	wet	Yorrobawol	placebo	D1	20	mths_19_21	1to2years	6347	3289	2504	662	126	558	1	1309	15	55	0	55	562	16	33	203	60	27	0	55	22	0	50	491	26	94	131	23	55	379	4	20	58	0	56	0	0	0
IHAT_733B	25	plus2years	mths_25_27	Female	wet	CHAMOI	placebo	D85	27.7869	mths_28_30	plus2years	9560	3188	0	2145	2	25	0	0	111	41	1	0	338	128	57	69	0	0	145	0	722	0	231	100	33	0	74	2	40	61	4	89	0	0	66	0	0	0
IHAT_250D	19	1to2years	mths_19_21	Male	wet	CHAMOI	treatment	D1	19	mths_19_21	1to2years	5559	4549	1767	279	84	256	0	1101	123	637	0	64	692	18	269	317	11	0	282	665	3	0	339	0	59	0	3	2	14	108	27	117	329	0	93	0	0	0
IHAT_396C	22	1to2years	mths_22_24	Male	wet	Taibatu	placebo	D1	22	mths_22_24	1to2years	9144	2418	2	153	90	98	1	735	7	0	0	2	37	172	33	657	0	16	0	963	480	0	224	2	22	64	92	15	47	204	10	90	0	0	56	0	0	747
IHAT_452B	16	1to2years	mths_16_18	Male	wet	Yorrobawol	placebo	D15	16.4918	mths_16_18	1to2years	3979	370	47	715	1338	2643	0	0	124	140	59	0	894	43	52	7	1305	0	10	123	0	63	156	0	64	2	2	74	3	0	1	0	0	0	9	4	0	16
IHAT_378E	33	plus2years	mths_31_33	Male	dry	Taibatu	treatment	D85	35.7869	mths_34_36	plus2years	3257	1622	2058	2	0	351	3736	463	1	2	0	5	7	118	249	122	24	217	0	468	76	0	173	458	37	90	36	3	85	71	1	28	0	0	13	26	958	436
IHAT_128J	20	1to2years	mths_19_21	Female	wet	Taibatu	treatment	D15	20.4918	mths_19_21	1to2years	7777	1062	0	968	4329	178	0	0	314	217	1081	0	31	149	529	5	0	0	109	0	7	0	8	5	91	0	17	105	42	2	0	3	2	0	44	128	0	0
IHAT_118B	21	1to2years	mths_19_21	Male	wet	Taibatu	placebo	D85	23.7869	mths_22_24	1to2years	7517	2570	1793	2102	44	938	203	2	432	138	0	0	46	22	14	0	0	115	0	434	106	0	1	172	0	150	31	30	40	52	25	40	109	0	29	263	0	241
IHAT_363G	33	plus2years	mths_31_33	Female	dry	Yorrobawol	treatment	D85	35.7869	mths_34_36	plus2years	5818	2207	3232	210	0	7	4	1011	7	102	0	1	204	163	196	326	0	0	0	56	101	0	128	472	0	157	48	0	90	109	27	41	0	0	64	122	194	53
IHAT_505H	29	plus2years	mths_28_30	Female	dry	Darsilami	treatment	D85	31.7869	mths_31_33	plus2years	8471	3295	583	32	6	38	0	164	58	347	0	1476	36	228	5	154	30	751	8	0	13	0	16	57	62	405	121	48	125	648	72	91	0	0	5	0	0	0
IHAT_407E	26	plus2years	mths_25_27	Female	wet	CHAMOI	treatment	D15	26.4918	mths_25_27	plus2years	4455	1577	2789	127	2	66	0	1935	7	62	0	2	155	88	500	244	173	669	0	279	468	0	244	5	0	13	8	34	15	5	31	31	0	0	38	0	0	0
IHAT_283K	27	plus2years	mths_25_27	Male	dry	Taibatu	treatment	D1	27	mths_25_27	plus2years	7783	2091	1516	68	17	103	2822	1133	37	47	0	52	128	270	75	51	95	87	0	330	30	0	2	54	0	58	71	2	26	76	12	64	0	0	13	0	0	91
IHAT_339B	33	plus2years	mths_31_33	Male	dry	Kuwonkuba	treatment	D1	33	mths_31_33	plus2years	4486	2794	1523	169	0	3808	0	0	76	484	0	1	97	0	55	0	1375	72	0	0	79	0	59	63	113	1	63	17	79	83	0	22	0	0	64	0	0	0
IHAT_594F	31	plus2years	mths_31_33	Male	dry	Taibatu	treatment	D85	33.7869	mths_34_36	plus2years	6438	3272	3298	12	0	587	1066	1916	1	90	0	148	338	59	33	21	72	0	0	126	38	0	3	19	3	3	29	4	19	59	87	7	0	0	29	123	0	60
IHAT_665G	12	7to12 mths	mths_10_12	Female	wet	CHAMOI	placebo	D85	14.7869	mths_13_15	7to12 mths	6019	1486	3130	263	0	133	0	204	1306	120	0	181	34	2	175	989	3	295	489	55	381	1	10	650	1	103	194	75	69	110	21	17	4	0	49	8	0	122
IHAT_150K	22	1to2years	mths_22_24	Female	dry	Taibatu	placebo	D85	24.7869	mths_25_27	1to2years	7180	2687	1980	11	0	167	1397	4	2	522	0	371	63	204	77	80	684	9	0	145	409	0	120	16	42	154	33	0	66	25	39	32	0	0	6	7	0	148
IHAT_509K	16	1to2years	mths_16_18	Female	wet	CHAMOI	placebo	D85	18.7869	mths_19_21	1to2years	7044	1030	1119	58	28	304	88	1474	94	25	1	3	53	384	417	517	0	232	0	708	136	57	325	96	109	81	79	14	68	65	9	21	10	0	41	559	0	0
IHAT_188F	26	plus2years	mths_25_27	Male	dry	Yorrobawol	treatment	D85	28.7869	mths_28_30	plus2years	7109	4406	3892	447	0	14	0	0	561	303	0	83	76	0	4	0	0	11	0	0	229	0	70	457	0	95	46	5	10	3	8	5	0	0	8	0	0	22
IHAT_045A	31	plus2years	mths_31_33	Female	dry	Taibatu	treatment	D85	33.7869	mths_34_36	plus2years	7775	1668	1991	94	0	78	1848	28	8	48	0	665	4	171	453	182	26	0	0	0	296	0	131	1	0	31	5	2	21	2	1	24	0	0	17	67	0	65
IHAT_087K	33	plus2years	mths_31_33	Female	dry	Taibatu	treatment	D1	33	mths_31_33	plus2years	7581	611	1395	638	0	79	842	1063	0	9	0	2	92	248	476	341	4	586	0	436	127	6	28	170	0	20	191	19	170	49	10	46	0	0	69	73	53	106
IHAT_459C	31	plus2years	mths_31_33	Male	dry	Taibatu	treatment	D85	33.7869	mths_34_36	plus2years	9917	4058	395	123	43	15	35	840	12	31	0	0	21	614	0	0	3	0	0	737	237	0	198	320	0	157	117	2	41	92	3	8	0	0	13	0	0	60
IHAT_714G	34	plus2years	mths_34_36	Female	dry	Yorrobawol	treatment	D85	36.7869	mths_37_40	plus2years	11712	1519	788	341	2	12	3	0	59	2	0	26	3	150	96	200	4	27	0	0	779	0	5	98	0	152	24	0	30	58	1	304	36	0	82	0	0	0
IHAT_627E	8	7to12 mths	mths_07_09	Female	wet	Darsilami	treatment	D85	10.7869	mths_10_12	7to12 mths	5725	842	1	1178	2692	507	0	0	258	43	1764	22	12	508	0	0	0	0	0	2284	0	53	0	0	256	0	12	176	50	0	4	5	1	13	123	0	0	0
IHAT_072G	21	1to2years	mths_19_21	Female	wet	Taibatu	placebo	D85	23.7869	mths_22_24	1to2years	5439	858	282	883	3134	18	0	0	423	244	0	5	42	0	1389	1527	22	0	0	1	287	0	189	19	69	0	76	329	93	64	14	5	19	0	32	0	0	0
IHAT_162F	31	plus2years	mths_31_33	Female	dry	Kuwonkuba	treatment	D85	33.7869	mths_34_36	plus2years	9407	1470	2017	142	0	142	255	754	53	8	0	449	2	141	173	601	0	297	0	252	374	0	17	41	35	0	38	6	26	40	0	17	0	0	24	69	4	218
IHAT_638A	22	1to2years	mths_22_24	Male	wet	Taibatu	treatment	D15	22.4918	mths_22_24	1to2years	9148	4035	0	358	28	41	340	0	12	62	0	1	161	227	41	99	7	416	326	501	39	139	5	147	45	87	66	21	50	45	9	66	0	0	12	209	0	0
IHAT_734E	10	7to12 mths	mths_13_15	Female	wet	CHAMOI	placebo	D85	12.7869	mths_13_15	7to12 mths	13096	2866	1	401	14	254	0	0	579	25	0	111	43	0	5	0	2	0	0	0	0	0	139	487	19	0	107	2	1	43	69	7	0	0	38	0	0	0
IHAT_402F	36	plus2years	mths_34_36	Male	dry	Darsilami	treatment	D1	36	mths_34_36	plus2years	7976	1044	1182	7	0	28	1935	1400	0	562	0	11	454	286	77	95	13	485	0	386	37	0	70	0	0	194	45	27	82	2	30	2	0	0	20	249	0	27
IHAT_051F	22	1to2years	mths_22_24	Male	wet	Darsilami	treatment	D1	22	mths_22_24	1to2years	7536	830	1742	44	3	265	1930	652	11	86	3	10	243	102	32	286	179	1095	0	236	3	0	22	79	214	157	57	71	17	17	25	10	0	0	5	329	0	0
IHAT_750E	25	plus2years	mths_25_27	Female	wet	Darsilami	placebo	D85	27.7869	mths_28_30	plus2years	5967	1725	3445	52	0	437	1	715	16	219	0	4	8	320	579	270	98	4	0	0	202	0	258	148	2	21	39	20	82	26	16	59	0	0	77	45	0	75
IHAT_117A	32	plus2years	mths_31_33	Female	dry	Yorrobawol	treatment	D15	32.4918	mths_31_33	plus2years	9415	1681	1	851	14	26	2016	379	304	219	0	11	42	0	596	101	0	271	27	92	54	88	12	20	80	79	49	27	33	7	27	17	0	0	45	115	0	0
IHAT_523J	15	1to2years	mths_13_15	Female	wet	Yorrobawol	placebo	D1	15	mths_13_15	1to2years	3848	1926	1675	2560	1773	1147	0	681	793	51	0	116	0	113	51	6	35	77	0	85	127	0	158	0	88	23	31	45	12	0	1	28	0	7	72	4	0	9
IHAT_035G	32	plus2years	mths_31_33	Female	dry	Taibatu	placebo	D15	32.4918	mths_31_33	plus2years	6148	2819	3714	75	0	3	0	0	18	186	0	19	2218	91	76	5	0	81	0	140	388	0	0	203	131	114	56	7	7	34	26	37	0	0	50	0	0	0
IHAT_690D	13	1to2years	mths_13_15	Female	dry	Darsilami	treatment	D85	15.7869	mths_16_18	1to2years	8046	2022	0	1308	2041	36	1	0	632	63	0	0	121	0	0	6	2	0	2	0	2	21	202	0	291	0	10	289	64	0	12	0	0	0	140	0	0	0
IHAT_455K	33	plus2years	mths_31_33	Male	wet	CHAMOI	treatment	D1	33	mths_31_33	plus2years	6557	2775	2608	1087	2	33	0	1	742	10	0	0	11	0	546	39	4	677	4	0	16	0	499	245	0	80	130	1	14	24	0	65	0	0	32	0	0	245
IHAT_687G	37	plus2years	mths_37_40	Female	dry	Yorrobawol	placebo	D1	37	mths_37_40	plus2years	8267	1462	2128	137	0	1	681	416	0	262	0	13	26	72	334	851	0	18	0	349	157	0	31	64	2	40	36	0	8	3	34	14	0	0	32	0	0	38
IHAT_596J	22	1to2years	mths_22_24	Female	dry	Kuwonkuba	treatment	D15	22.4918	mths_22_24	1to2years	5148	2778	1516	1355	0	163	6	75	1131	216	0	5	357	7	144	0	0	24	869	339	703	0	18	352	0	25	58	13	44	75	108	58	0	0	31	7	0	61
IHAT_017E	24	1to2years	mths_22_24	Male	dry	Yorrobawol	treatment	D1	24	mths_22_24	1to2years	7026	1296	1606	365	0	70	35	1641	43	60	0	22	415	214	362	526	3	125	0	257	675	0	2	105	3	109	94	18	34	11	0	24	0	0	27	81	0	46
IHAT_573F	29	plus2years	mths_28_30	Male	wet	Taibatu	treatment	D1	29	mths_28_30	plus2years	6690	871	1971	707	1	215	3007	1307	331	3	0	4	58	138	207	19	11	45	0	460	65	0	1	269	41	88	74	7	23	23	6	19	0	0	17	55	0	33
IHAT_686J	25	plus2years	mths_25_27	Female	wet	CHAMOI	treatment	D1	25	mths_25_27	plus2years	3755	2410	3979	2097	1	19	0	29	83	435	0	143	33	0	564	0	15	848	8	185	22	30	15	3	196	806	198	31	53	13	45	58	0	0	98	0	0	0
IHAT_269J	23	1to2years	mths_22_24	Male	wet	CHAMOI	treatment	D15	23.4918	mths_22_24	1to2years	5150	3335	1670	269	3	439	0	174	68	3	1	74	25	215	85	8	1575	449	173	144	1	0	18	119	2	0	112	77	145	15	13	16	105	0	45	494	2254	215
IHAT_699B	21	1to2years	mths_19_21	Female	dry	Yorrobawol	treatment	D1	21	mths_19_21	1to2years	8205	2489	2401	0	46	0	550	958	8	108	0	441	41	50	80	415	7	215	0	200	51	0	72	8	45	0	18	8	24	81	10	36	0	0	24	510	0	31
IHAT_566A	25	plus2years	mths_25_27	Female	dry	Taibatu	treatment	D85	27.7869	mths_28_30	plus2years	10612	1238	0	797	8	43	0	0	520	173	0	54	10	69	1	86	46	177	25	0	218	0	32	9	0	428	85	69	119	22	4	77	0	0	175	48	0	58
IHAT_732J	34	plus2years	mths_34_36	Female	dry	Darsilami	treatment	D1	34	mths_34_36	plus2years	8675	768	2275	33	0	160	1356	2076	2	30	0	0	48	388	57	662	7	56	0	72	354	0	18	9	1	28	24	5	13	8	0	11	0	0	14	2	0	38
IHAT_535F	21	1to2years	mths_19_21	Female	dry	Yorrobawol	treatment	D15	21.4918	mths_19_21	1to2years	9163	5971	1272	133	14	182	0	0	456	2	0	0	2	6	18	7	98	0	0	0	30	0	0	30	133	8	4	13	64	81	0	7	0	0	39	0	0	0
IHAT_445H	8	7to12 mths	mths_07_09	Female	dry	Darsilami	placebo	D85	10.7869	mths_10_12	7to12 mths	13	0	2	2689	3727	937	0	0	6	437	3724	22	1054	1091	0	3	39	0	0	0	0	0	0	0	86	0	1	577	111	0	802	79	0	87	67	0	0	0
IHAT_013A	14	1to2years	mths_13_15	Male	dry	Taibatu	treatment	D85	16.7869	mths_16_18	1to2years	991	863	320	42	3360	365	0	1	8	50	625	831	90	68	15	9	968	1	0	15	11	0	17	5	480	8	66	1577	692	5	116	17	29	1	22	0	0	0
IHAT_227H	16	1to2years	mths_16_18	Female	wet	CHAMOI	treatment	D15	16.4918	mths_16_18	1to2years	5564	2286	1571	69	2195	57	52	59	90	102	892	136	204	26	77	47	191	62	22	117	0	379	20	15	279	70	135	439	51	0	100	13	187	0	27	861	0	0
IHAT_408C	14	1to2years	mths_13_15	Female	wet	Darsilami	treatment	D85	16.7869	mths_16_18	1to2years	9437	1908	535	105	51	200	0	954	26	44	0	235	12	473	25	165	324	64	1	480	317	0	1	103	0	497	60	126	87	53	68	21	0	0	74	0	0	84
IHAT_206C	33	plus2years	mths_31_33	Female	dry	Darsilami	treatment	D85	35.7869	mths_34_36	plus2years	8007	2958	1074	90	0	126	8	1776	1170	74	0	6	157	19	55	43	1	95	16	59	223	0	48	812	0	83	149	12	45	92	42	23	0	0	21	37	0	63
IHAT_639F	37	plus2years	mths_37_40	Male	dry	Darsilami	treatment	D85	39.7869	mths_37_40	plus2years	8408	2555	600	40	85	26	10	1816	189	62	0	90	13	195	327	30	1	164	1	333	862	0	69	149	0	193	109	35	64	50	2	53	0	0	75	0	0	150
IHAT_451D	25	plus2years	mths_25_27	Male	dry	Yorrobawol	treatment	D1	25	mths_25_27	plus2years	10817	2277	395	290	25	5	174	1339	27	9	0	0	0	0	143	401	0	79	0	229	10	0	0	293	23	24	38	0	39	168	0	25	0	0	22	0	0	0
IHAT_447D	27	plus2years	mths_25_27	Female	dry	Taibatu	treatment	D85	29.7869	mths_28_30	plus2years	7736	5701	2472	386	564	95	0	0	651	16	40	0	5	177	0	51	3	0	2	0	1	0	134	0	44	9	69	29	29	3	0	0	47	0	32	18	0	0
IHAT_034D	30	plus2years	mths_28_30	Female	wet	Darsilami	treatment	D15	30.4918	mths_28_30	plus2years	6165	3356	2551	439	14	443	0	1451	775	338	0	10	170	253	59	0	121	128	39	0	260	0	100	89	0	5	45	0	65	34	78	30	71	0	27	0	0	202
IHAT_637C	22	1to2years	mths_22_24	Male	dry	Kuwonkuba	treatment	D1	22	mths_22_24	1to2years	1413	3096	0	4931	414	2207	0	0	522	41	80	0	11	804	163	305	0	966	0	0	365	8	33	301	0	0	31	36	32	67	5	91	46	8	33	0	0	0
IHAT_054E	30	plus2years	mths_28_30	Male	dry	Darsilami	placebo	D15	30.4918	mths_28_30	plus2years	8177	3298	2480	62	0	141	0	158	416	427	0	0	316	295	0	0	0	4	903	68	0	0	22	1	0	237	39	18	105	278	51	88	0	0	19	0	0	61
IHAT_468K	22	1to2years	mths_22_24	Male	wet	CHAMOI	treatment	D15	22.4918	mths_22_24	1to2years	6682	2474	2865	23	1	360	31	684	0	248	0	1	58	80	17	15	1	0	0	134	67	0	32	338	5	1208	42	41	108	140	18	12	0	0	39	0	0	376
IHAT_740J	21	1to2years	mths_19_21	Female	wet	Taibatu	placebo	D1	21	mths_19_21	1to2years	4800	1711	1816	312	0	2037	1574	272	0	193	0	2	35	33	77	971	151	45	0	282	15	0	10	259	0	245	143	25	87	1	48	22	0	0	38	918	376	320
IHAT_594F	31	plus2years	mths_31_33	Male	dry	Taibatu	treatment	D15	31.4918	mths_31_33	plus2years	9981	2762	1908	2	0	0	1	1112	2	223	0	806	103	133	21	0	0	45	0	47	105	0	0	55	14	40	16	25	26	15	185	8	0	0	23	10	0	89
IHAT_166D	34	plus2years	mths_34_36	Female	wet	Yorrobawol	treatment	D85	36.7869	mths_37_40	plus2years	7925	2777	859	147	1	193	502	1283	11	6	0	0	15	59	30	730	0	80	0	197	27	0	154	365	52	1	91	15	61	11	1	153	0	0	53	274	0	0
IHAT_139C	26	plus2years	mths_25_27	Male	dry	Darsilami	placebo	D85	28.7869	mths_28_30	plus2years	9008	2641	3012	85	68	103	0	35	713	31	0	88	16	0	2	0	37	654	33	0	2	0	0	46	72	789	17	31	108	66	25	39	277	0	36	118	0	0
IHAT_716H	35	plus2years	mths_34_36	Female	wet	Yorrobawol	treatment	D85	37.7869	mths_37_40	plus2years	8650	2842	1437	133	0	590	4	153	0	33	0	2	22	619	194	121	64	140	0	128	0	81	18	61	53	0	63	9	45	124	0	14	0	0	20	0	0	0
IHAT_423F	27	plus2years	mths_25_27	Male	dry	Kuwonkuba	treatment	D85	29.7869	mths_28_30	plus2years	9226	2959	0	869	4	280	0	1716	67	10	0	0	35	277	44	0	0	184	0	539	487	0	17	81	0	24	36	3	60	106	1	90	0	0	21	0	0	72
IHAT_167E	23	1to2years	mths_22_24	Female	wet	Taibatu	treatment	D1	23	mths_22_24	1to2years	4797	3476	4117	105	0	25	1311	882	15	156	0	9	136	648	84	408	3	103	0	12	896	0	225	3	15	25	20	0	1	6	14	13	0	0	14	22	0	0
IHAT_399H	26	plus2years	mths_25_27	Female	wet	Taibatu	treatment	D85	28.7869	mths_28_30	plus2years	5897	2536	4609	72	1	1820	0	0	24	25	0	6	26	424	1	0	86	231	14	583	25	0	152	434	114	266	95	114	81	72	1	34	0	0	51	0	0	0
IHAT_160B	9	7to12 mths	mths_07_09	Male	dry	Kuwonkuba	placebo	D1	9	mths_07_09	7to12 mths	2086	511	1470	3082	3091	1168	0	0	576	115	542	0	0	0	0	0	11	0	339	0	0	0	220	0	0	1	0	244	0	0	24	183	0	2114	22	113	0	0
IHAT_596J	22	1to2years	mths_22_24	Female	dry	Kuwonkuba	treatment	D85	24.7869	mths_25_27	1to2years	8426	911	2985	88	0	293	0	239	142	352	0	6	999	47	29	23	4	0	62	168	371	0	7	256	0	38	49	2	19	28	22	32	0	0	30	70	0	48
IHAT_129B	16	1to2years	mths_16_18	Female	dry	Darsilami	placebo	D85	18.7869	mths_19_21	1to2years	9348	2019	1	17	1454	388	0	0	336	59	0	4	104	0	38	1	0	0	0	0	1	0	0	0	295	0	209	752	142	40	109	13	13	0	244	0	0	0
IHAT_459C	31	plus2years	mths_31_33	Male	dry	Taibatu	treatment	D15	31.4918	mths_31_33	plus2years	8713	1208	1	114	1	14	3247	991	3	36	0	0	29	144	121	89	22	44	0	1021	246	0	45	12	21	198	13	4	34	83	16	71	0	0	24	0	0	0
IHAT_205G	32	plus2years	mths_31_33	Male	dry	Yorrobawol	placebo	D1	32	mths_31_33	plus2years	6795	1474	1105	224	0	0	3249	74	0	203	0	7	51	86	61	28	0	213	0	543	71	74	1	128	199	188	16	16	7	38	24	19	0	0	16	13	0	4
IHAT_074H	13	1to2years	mths_13_15	Female	dry	Kuwonkuba	treatment	D1	13	mths_13_15	1to2years	10495	523	3	443	1824	10	0	0	447	31	749	0	63	0	1	0	0	0	0	0	1	593	10	0	1	140	272	633	56	0	5	34	0	0	51	61	0	0
IHAT_370A	35	plus2years	mths_34_36	Male	dry	Darsilami	treatment	D15	35.4918	mths_34_36	plus2years	5768	2472	3601	1701	0	4	96	608	0	119	0	18	250	153	124	17	1	183	0	169	335	0	50	57	1	15	52	9	26	7	4	47	0	0	76	142	1	413
IHAT_166D	34	plus2years	mths_34_36	Female	wet	Yorrobawol	treatment	D15	34.4918	mths_34_36	plus2years	6734	3502	1124	202	2	320	1	1924	360	36	0	1	41	134	85	224	68	24	0	138	59	0	111	53	48	26	100	13	72	0	0	31	0	0	26	192	0	0
IHAT_034D	30	plus2years	mths_28_30	Female	wet	Darsilami	treatment	D1	30	mths_28_30	plus2years	6099	4271	2574	91	172	273	1	1306	1036	31	0	1	37	168	0	1	331	72	666	0	0	0	53	134	0	4	17	4	98	76	1	43	357	0	15	0	0	305
IHAT_338J	26	plus2years	mths_25_27	Male	dry	Taibatu	treatment	D85	28.7869	mths_28_30	plus2years	6437	2748	1847	678	1	3	1361	691	0	244	0	26	24	67	74	704	1	735	0	148	28	0	81	56	29	22	31	47	66	146	28	31	0	0	25	29	0	61
IHAT_609A	31	plus2years	mths_31_33	Male	wet	Yorrobawol	placebo	D1	31	mths_31_33	plus2years	6428	3242	707	173	60	229	1885	0	23	42	0	8	18	55	139	39	4	283	0	246	319	11	7	274	73	0	183	19	54	14	10	11	0	0	30	0	0	0
IHAT_448F	19	1to2years	mths_19_21	Female	wet	Yorrobawol	placebo	D85	21.7869	mths_22_24	1to2years	11122	2397	29	61	237	330	0	3	87	44	0	363	80	416	1	0	16	1	37	1	3	23	10	3	113	1	59	46	91	0	16	21	1	0	42	0	0	0
IHAT_598E	15	1to2years	mths_13_15	Male	dry	Darsilami	placebo	D1	15	mths_13_15	1to2years	10129	809	2868	9	736	112	162	707	0	56	222	15	1	70	175	177	0	138	0	367	0	56	20	21	102	16	16	83	32	0	13	1	0	0	43	156	0	0
IHAT_661K	35	plus2years	mths_34_36	Female	dry	Taibatu	placebo	D1	35	mths_34_36	plus2years	6979	1781	2228	66	0	13	836	237	0	5	0	87	25	354	160	360	12	100	0	515	772	0	71	191	1	180	104	1	63	49	2	33	0	0	42	71	0	100
IHAT_358D	37	plus2years	mths_37_40	Male	dry	Yorrobawol	treatment	D85	39.7869	mths_37_40	plus2years	9709	1973	0	277	0	4	0	0	199	7	0	2	17	0	103	485	0	344	0	0	601	0	46	1585	295	47	101	0	30	154	5	121	0	0	41	0	0	0
IHAT_396C	22	1to2years	mths_22_24	Male	wet	Taibatu	placebo	D85	24.7869	mths_25_27	1to2years	10946	3995	1	180	0	11	0	0	610	22	0	0	18	130	82	0	2	0	3	325	429	0	27	199	96	33	144	15	40	23	2	21	0	0	25	0	0	0
IHAT_248G	18	1to2years	mths_16_18	Male	dry	Taibatu	treatment	D1	18	mths_16_18	1to2years	8138	876	2824	150	0	15	1361	1179	84	228	0	239	617	80	48	3	32	321	3	189	164	4	24	144	14	79	30	4	16	10	102	29	1	0	8	48	0	113
IHAT_468K	22	1to2years	mths_22_24	Male	wet	CHAMOI	treatment	D1	22	mths_22_24	1to2years	3604	3543	846	21	0	160	103	143	1	110	0	1972	34	14	108	282	29	2	1	218	33	23	20	1020	12	2106	46	662	49	39	44	1	0	0	1	0	1	964
IHAT_046K	18	1to2years	mths_16_18	Female	dry	Yorrobawol	treatment	D15	18.4918	mths_16_18	1to2years	6096	5522	2697	250	14	72	0	51	5	66	0	359	92	240	16	167	13	111	67	67	114	0	32	63	3	10	28	5	1	64	109	25	0	0	5	78	1	0
IHAT_423F	27	plus2years	mths_25_27	Male	dry	Kuwonkuba	treatment	D1	27	mths_25_27	plus2years	7534	3974	2509	14	0	77	0	187	1	54	0	0	8	382	25	627	0	284	0	372	241	1	0	348	1	21	31	8	78	642	0	59	1	0	40	0	0	54
IHAT_313B	27	plus2years	mths_25_27	Female	dry	Taibatu	placebo	D85	29.7869	mths_28_30	plus2years	8877	714	1853	37	0	15	1628	1129	1	136	0	95	18	129	589	260	79	291	25	249	56	0	19	62	0	323	18	16	25	0	32	37	0	0	14	157	0	22
IHAT_746C	18	1to2years	mths_16_18	Female	dry	Yorrobawol	treatment	D85	20.7869	mths_19_21	1to2years	2279	867	1716	35	1	2894	0	207	36	5061	0	32	101	105	1	0	841	0	0	8	70	0	0	274	0	11	7	8	4	24	325	63	0	0	219	0	0	55
IHAT_642G	15	1to2years	mths_13_15	Male	wet	Taibatu	treatment	D85	17.7869	mths_16_18	1to2years	8016	3267	0	2237	8	278	0	0	1353	70	0	131	348	0	0	0	63	1003	0	0	39	0	0	180	0	109	152	0	92	0	53	78	10	0	61	0	0	0
IHAT_457G	12	7to12 mths	mths_10_12	Female	dry	Darsilami	treatment	D85	14.7869	mths_13_15	7to12 mths	9319	867	1752	141	943	253	0	91	19	44	698	0	1	558	5	2	0	0	0	149	2	690	30	1	493	17	16	232	87	1	76	17	0	0	148	41	0	0
IHAT_606G	32	plus2years	mths_31_33	Male	dry	Yorrobawol	placebo	D15	32.4918	mths_31_33	plus2years	7832	2259	2127	320	0	59	2537	241	283	51	0	0	18	126	23	71	0	21	17	323	58	0	33	24	33	56	47	19	68	100	1	4	0	0	25	0	0	25
IHAT_230E	11	7to12 mths	mths_10_12	Female	dry	Darsilami	treatment	D85	13.7869	mths_13_15	7to12 mths	5071	2401	401	2108	2654	482	1	0	1130	22	992	29	6	159	0	0	3	0	0	0	0	0	313	0	0	4	3	1	43	0	16	42	286	630	131	0	0	0
IHAT_692H	28	plus2years	mths_28_30	Male	dry	Taibatu	placebo	D15	28.4918	mths_28_30	plus2years	5394	4551	5	2307	51	133	1	0	1008	34	0	0	879	1	0	468	0	103	58	0	3	0	43	186	16	18	220	1	47	0	16	14	0	0	29	0	0	0
IHAT_184J	30	plus2years	mths_28_30	Male	dry	Taibatu	treatment	D15	30.4918	mths_28_30	plus2years	9427	1499	2668	14	165	10	317	884	519	285	0	12	297	127	33	3	0	168	0	128	33	232	30	51	71	126	114	32	21	4	85	18	9	0	24	290	0	0
IHAT_028G	33	plus2years	mths_31_33	Male	dry	Darsilami	placebo	D15	33.4918	mths_31_33	plus2years	6968	1819	1955	245	0	693	2210	0	654	258	0	1	202	19	213	6	8	106	156	0	98	0	23	47	1	61	152	3	117	152	17	13	13	0	39	149	0	227
IHAT_337F	14	1to2years	mths_13_15	Male	dry	Darsilami	treatment	D85	16.7869	mths_16_18	1to2years	6992	3577	3005	249	302	438	0	96	362	33	195	13	538	567	2	0	13	0	153	0	10	90	156	5	161	50	119	125	42	0	12	11	3	0	98	36	0	1
IHAT_577A	23	1to2years	mths_22_24	Male	dry	Yorrobawol	placebo	D1	23	mths_22_24	1to2years	6656	762	549	148	770	4	3838	0	189	11	0	0	53	838	468	141	1	0	0	718	115	13	374	53	70	73	16	5	9	29	5	16	0	0	30	0	0	0
IHAT_577A	23	1to2years	mths_22_24	Male	dry	Yorrobawol	placebo	D85	25.7869	mths_25_27	1to2years	3534	3498	0	5036	21	2137	0	0	1465	2	0	183	4	0	25	0	4	17	207	0	13	8	30	87	0	48	103	13	38	59	1	61	0	0	84	0	0	0
IHAT_282G	28	plus2years	mths_28_30	Female	dry	Yorrobawol	treatment	D15	28.4918	mths_28_30	plus2years	2147	586	806	660	0	470	1895	863	40	795	0	1487	64	285	271	3	97	1567	0	0	0	376	146	11	37	200	101	1	89	9	60	5	0	0	43	0	0	461
IHAT_442A	21	1to2years	mths_19_21	Male	dry	Kuwonkuba	treatment	D85	23.7869	mths_22_24	1to2years	6741	3253	2362	102	5	27	0	853	222	78	0	0	338	20	17	678	21	413	0	232	581	2	117	98	1	77	16	3	24	60	9	43	0	0	19	0	0	442
IHAT_300K	25	plus2years	mths_25_27	Male	dry	Darsilami	treatment	D1	25	mths_25_27	plus2years	8082	2191	3388	208	0	104	2	0	74	31	0	3	91	184	28	230	0	382	0	146	34	0	70	190	0	154	66	5	17	85	0	18	0	0	9	0	1827	51
IHAT_469A	14	1to2years	mths_13_15	Male	wet	CHAMOI	treatment	D85	16.7869	mths_16_18	1to2years	7654	1949	511	282	277	1553	268	0	324	21	332	45	396	8	89	14	17	5	195	397	142	0	269	86	97	0	27	2	13	37	58	8	784	6	52	0	0	0
IHAT_582J	20	1to2years	mths_19_21	Male	wet	CHAMOI	placebo	D85	22.7869	mths_22_24	1to2years	6591	769	449	187	61	118	0	3386	413	281	0	1	317	0	24	0	1	0	0	1276	7	0	76	319	60	0	81	19	69	89	157	152	104	0	60	0	0	0
IHAT_566A	25	plus2years	mths_25_27	Female	dry	Taibatu	treatment	D15	25.4918	mths_25_27	plus2years	7742	2968	1098	73	34	214	672	1012	156	25	0	16	45	0	50	0	2406	70	9	48	137	0	15	6	19	27	39	0	22	6	2	15	0	0	22	213	0	204
IHAT_618H	14	1to2years	mths_13_15	Male	dry	Darsilami	treatment	D85	16.7869	mths_16_18	1to2years	4035	3389	1	3622	1227	1303	0	0	0	4	19	0	0	74	0	0	0	0	0	0	1	27	263	0	12	0	184	90	53	0	0	1	1018	660	86	0	0	0
IHAT_387J	27	plus2years	mths_25_27	Male	dry	Yorrobawol	placebo	D15	27.4918	mths_25_27	plus2years	11820	4072	299	124	2	27	3	0	11	161	0	277	54	372	128	0	18	184	1	0	16	0	80	131	24	221	21	3	8	16	0	15	0	0	53	1	0	0
IHAT_594F	31	plus2years	mths_31_33	Male	dry	Taibatu	treatment	D1	31	mths_31_33	plus2years	7111	1293	2050	148	3	0	2159	230	0	1251	0	8	226	102	463	269	1	36	0	210	282	4	0	57	76	140	8	31	23	1	138	125	0	0	14	37	0	38
IHAT_171B	21	1to2years	mths_19_21	Male	wet	CHAMOI	treatment	D15	21.4918	mths_19_21	1to2years	7335	1214	2790	26	0	443	456	1457	413	52	0	359	34	19	80	158	288	442	126	235	6	0	99	11	0	337	369	10	31	64	1	34	0	0	12	89	0	139
IHAT_152D	24	1to2years	mths_22_24	Female	dry	Darsilami	treatment	D15	24.4918	mths_22_24	1to2years	6218	4201	2672	707	0	43	135	89	474	642	0	6	338	8	38	0	9	131	0	176	78	0	20	63	0	0	154	6	36	52	75	22	0	0	66	0	1048	104
IHAT_033F	36	plus2years	mths_34_36	Female	dry	Darsilami	treatment	D85	38.7869	mths_37_40	plus2years	5260	1525	3494	922	80	47	0	0	1816	56	0	26	193	1	4	0	975	0	311	0	145	0	44	374	0	897	54	0	24	244	46	3	0	0	65	0	0	40
IHAT_183G	16	1to2years	mths_16_18	Male	dry	Taibatu	placebo	D1	16	mths_16_18	1to2years	4100	3136	3010	1073	1298	735	16	25	732	464	50	0	0	14	578	120	97	2	0	4	5	2	21	2	1	394	3	5	10	30	11	12	15	0	4	0	0	0
IHAT_480K	22	1to2years	mths_22_24	Male	wet	CHAMOI	placebo	D85	24.7869	mths_25_27	1to2years	6712	3144	728	512	6	423	2209	426	190	126	0	1	190	99	100	320	632	154	0	0	394	0	45	24	23	118	62	0	53	55	14	27	0	0	28	0	0	0
IHAT_485B	28	plus2years	mths_28_30	Male	dry	Taibatu	treatment	D85	30.7869	mths_31_33	plus2years	8	3847	2	3011	461	152	1	0	422	72	0	64	10	0	64	13	5	689	0	0	155	0	14	229	0	0	72	14	73	619	11	95	0	0	162	0	0	0
IHAT_021A	19	1to2years	mths_19_21	Male	dry	Taibatu	placebo	D15	19.4918	mths_19_21	1to2years	5584	213	2	2297	2717	3	0	0	1	35	0	3	0	0	2	0	0	2	0	0	0	3	0	204	0	0	104	24	109	0	0	40	0	0	31	0	0	0
IHAT_246E	28	plus2years	mths_28_30	Female	dry	Darsilami	treatment	D15	28.4918	mths_28_30	plus2years	4267	1017	445	4	8	72	0	1076	37	1492	0	53	1583	15	6	0	260	1	266	0	0	0	13	261	0	13	352	28	130	311	355	47	0	0	43	0	0	149
IHAT_357B	29	plus2years	mths_28_30	Female	dry	Yorrobawol	treatment	D15	29.4918	mths_28_30	plus2years	7245	3444	1957	182	1	18	1	0	726	99	0	3	12	0	165	50	0	14	0	0	20	0	253	166	96	0	148	1	73	5	8	14	0	0	97	0	0	0
IHAT_550B	17	1to2years	mths_16_18	Female	dry	Kuwonkuba	treatment	D15	17.4918	mths_16_18	1to2years	7469	2720	2301	360	765	88	1120	22	69	48	46	13	31	287	107	0	30	0	33	196	39	8	22	249	124	217	553	70	38	235	7	18	0	0	25	0	0	29
IHAT_381A	22	1to2years	mths_22_24	Female	wet	Yorrobawol	treatment	D1	22	mths_22_24	1to2years	6165	2540	2060	630	576	839	17	906	102	112	559	6	158	336	124	26	38	3	896	157	10	66	17	0	196	47	55	131	25	0	15	30	0	0	45	218	0	0
IHAT_470D	25	plus2years	mths_25_27	Female	wet	Yorrobawol	treatment	D1	25	mths_25_27	plus2years	9507	2006	1	1119	57	215	1	1	11	30	0	75	34	463	455	0	3	136	0	0	56	0	90	32	248	343	38	31	58	91	18	39	0	0	34	1	0	0
IHAT_644H	21	1to2years	mths_19_21	Female	wet	CHAMOI	treatment	D1	21	mths_19_21	1to2years	5023	2301	1729	324	0	159	633	416	185	726	0	2023	177	54	53	369	719	36	19	11	10	0	132	86	1	309	127	0	26	15	121	18	0	0	15	0	447	171
IHAT_191J	27	plus2years	mths_25_27	Female	wet	Darsilami	treatment	D1	27	mths_25_27	plus2years	7839	1857	1859	937	2	110	2730	0	23	60	0	8	160	214	75	128	2	405	0	269	219	0	11	15	48	25	27	23	43	20	31	20	0	0	19	29	0	20
IHAT_301E	30	plus2years	mths_28_30	Female	dry	Yorrobawol	treatment	D15	30.4918	mths_28_30	plus2years	7340	3399	0	1073	45	54	1444	0	17	52	0	13	32	359	687	209	98	225	0	0	8	0	110	91	0	0	29	4	77	46	2	86	1	0	54	0	2	0
IHAT_250D	19	1to2years	mths_19_21	Male	wet	CHAMOI	treatment	D85	21.7869	mths_22_24	1to2years	6987	2271	971	587	0	5	0	1	51	14	1	2	27	12	891	487	7	5	32	201	344	0	232	64	107	165	54	6	35	88	8	45	0	0	71	0	0	0
IHAT_611B	20	1to2years	mths_19_21	Female	wet	Taibatu	treatment	D85	22.7869	mths_22_24	1to2years	12100	2276	3	25	158	15	718	1	0	58	1	2	110	184	8	7	6	814	0	747	77	0	38	1	33	30	22	0	9	35	7	10	1	1	11	33	0	0
IHAT_038B	33	plus2years	mths_31_33	Male	wet	Taibatu	treatment	D1	33	mths_31_33	plus2years	8097	3063	1613	148	6	432	0	1707	605	423	0	201	234	193	0	0	434	80	25	131	59	0	26	17	37	8	26	15	11	0	156	0	0	0	58	0	0	0
IHAT_602J	33	plus2years	mths_31_33	Male	dry	Darsilami	placebo	D15	33.4918	mths_31_33	plus2years	7914	3850	1124	119	1	50	14	2	344	26	0	0	79	191	112	612	3	533	0	102	154	0	213	9	106	5	106	10	38	69	0	20	0	0	35	0	175	0
IHAT_498G	17	1to2years	mths_16_18	Male	dry	Yorrobawol	treatment	D1	17	mths_16_18	1to2years	9817	389	1010	185	785	288	1	379	290	313	900	342	1	20	55	12	81	0	222	291	10	168	44	0	178	2	3	143	13	0	4	0	0	0	18	1	0	0
IHAT_247J	28	plus2years	mths_28_30	Male	dry	Yorrobawol	treatment	D1	28	mths_28_30	plus2years	7197	1603	756	42	7	28	4486	211	15	21	0	3	25	58	267	632	9	70	0	147	190	0	27	47	29	31	38	40	11	38	3	5	0	0	19	8	0	0
IHAT_709B	18	1to2years	mths_16_18	Male	dry	Taibatu	treatment	D85	20.7869	mths_19_21	1to2years	8666	2065	2533	47	4	32	0	25	18	342	0	50	69	244	111	435	5	427	0	104	25	0	6	5	0	52	51	3	6	33	8	9	0	0	5	0	0	25
IHAT_727B	17	1to2years	mths_16_18	Male	dry	Yorrobawol	treatment	D1	17	mths_16_18	1to2years	5324	2156	239	3342	636	311	1	0	35	1341	0	84	312	518	111	0	2	418	2	0	45	1	3	7	1	48	167	39	158	231	220	92	0	68	51	0	1	31
IHAT_390J	17	1to2years	mths_16_18	Male	dry	Yorrobawol	treatment	D1	17	mths_16_18	1to2years	8104	3568	2006	56	247	1	7	1342	128	67	1	11	45	50	54	810	8	0	0	54	4	141	38	3	74	40	35	275	56	1	9	19	0	0	37	420	0	0
IHAT_739A	8	7to12 mths	mths_07_09	Male	wet	Darsilami	treatment	D85	10.7869	mths_10_12	7to12 mths	6408	72	1612	278	3524	90	1	0	1243	329	0	1	26	1	0	0	7	0	0	97	0	138	156	5	97	0	8	87	16	0	14	0	111	0	77	1	0	0
IHAT_499D	14	1to2years	mths_13_15	Female	dry	Yorrobawol	treatment	D1	14	mths_13_15	1to2years	8692	2726	2077	651	5	2	860	308	0	303	0	0	335	49	30	78	1	176	0	59	15	0	1	357	24	21	44	1	60	4	67	24	0	0	22	150	0	0
IHAT_483J	19	1to2years	mths_19_21	Female	dry	Yorrobawol	treatment	D15	19.4918	mths_19_21	1to2years	6673	1100	3294	974	47	8	422	269	8	198	0	106	30	202	432	523	3	291	3	231	230	4	55	86	35	283	37	124	73	12	42	36	0	0	25	210	10	68
IHAT_365H	20	1to2years	mths_19_21	Male	dry	Kuwonkuba	placebo	D1	20	mths_19_21	1to2years	1269	2436	967	2297	106	1459	7	425	280	2921	1	61	997	138	10	11	800	0	0	244	0	7	20	183	20	161	98	41	37	21	1415	42	0	1	124	0	0	0
IHAT_152D	24	1to2years	mths_22_24	Female	dry	Darsilami	treatment	D85	26.7869	mths_25_27	1to2years	8083	2848	1945	35	0	7	1875	1410	198	91	0	0	199	74	35	0	3	0	0	253	139	0	0	37	0	66	109	7	26	47	16	28	0	0	34	0	0	178
IHAT_136J	10	7to12 mths	mths_10_12	Male	dry	Kuwonkuba	placebo	D15	10.4918	mths_10_12	7to12 mths	5910	1185	0	1401	2228	441	0	0	699	302	1813	0	0	5	142	39	0	0	0	0	0	170	542	0	61	0	138	475	194	18	5	0	0	0	262	0	0	0
IHAT_665G	12	7to12 mths	mths_10_12	Female	wet	CHAMOI	placebo	D15	12.4918	mths_10_12	7to12 mths	6927	730	1997	224	1	1863	201	1748	157	37	0	1	29	3	323	557	19	189	124	51	421	0	56	569	1	71	18	26	21	25	18	20	0	0	26	28	0	271
IHAT_617K	36	plus2years	mths_34_36	Female	dry	Taibatu	treatment	D15	36.4918	mths_34_36	plus2years	10100	4708	0	66	7	2	2	0	127	290	0	2	267	0	362	0	0	372	0	0	17	0	2	56	0	312	224	16	14	355	9	122	0	0	87	0	0	139
IHAT_626D	17	1to2years	mths_16_18	Female	wet	CHAMOI	treatment	D1	17	mths_16_18	1to2years	5096	1036	1710	194	3354	2381	0	0	185	199	248	149	247	242	171	225	100	0	0	0	41	261	158	144	0	0	30	141	46	0	503	5	9	0	4	0	0	0
IHAT_576C	16	1to2years	mths_16_18	Female	wet	CHAMOI	treatment	D85	18.7869	mths_19_21	1to2years	8320	1939	2385	283	0	109	2	1010	36	270	0	469	299	18	80	383	0	492	2	0	5	0	10	0	131	0	120	3	46	81	48	27	57	0	56	0	0	0
IHAT_495F	27	plus2years	mths_25_27	Male	dry	Taibatu	treatment	D1	27	mths_25_27	plus2years	10341	4006	1	151	16	131	1	0	145	131	0	25	26	529	40	0	3	29	0	816	183	0	133	46	3	29	12	0	15	16	37	35	0	0	26	43	0	29
IHAT_228K	31	plus2years	mths_31_33	Male	dry	Darsilami	treatment	D15	31.4918	mths_31_33	plus2years	5997	3009	1804	53	3	21	2315	1359	97	0	0	0	0	335	263	739	1	89	0	0	352	0	5	205	1	60	30	12	20	94	0	28	0	0	39	0	0	86
IHAT_617K	36	plus2years	mths_34_36	Female	dry	Taibatu	treatment	D1	36	mths_34_36	plus2years	10544	3091	1	217	8	0	0	0	166	1768	0	0	425	0	143	0	2	129	0	0	150	0	42	40	0	491	75	37	18	60	103	17	0	0	35	0	0	54
IHAT_024B	31	plus2years	mths_31_33	Female	dry	Taibatu	placebo	D15	31.4918	mths_31_33	plus2years	12322	1183	476	141	40	195	27	716	42	122	0	4	28	310	360	27	1	18	0	0	67	15	176	2	31	23	11	16	18	29	6	385	0	0	1	0	0	0
IHAT_232A	13	1to2years	mths_13_15	Male	wet	CHAMOI	placebo	D1	13	mths_13_15	1to2years	5709	2420	0	1039	2271	81	847	467	401	213	187	30	136	87	0	0	18	0	235	1621	33	34	493	144	205	0	176	321	19	8	3	39	1	0	88	0	0	0
IHAT_537J	10	7to12 mths	mths_10_12	Male	wet	Darsilami	placebo	D15	10.4918	mths_10_12	7to12 mths	5001	2039	0	1558	2196	10	0	0	1253	1	78	0	26	2	9	0	0	0	14	0	1	1	234	4	8	0	0	564	88	0	1	38	273	1052	288	0	1	0
IHAT_027J	32	plus2years	mths_31_33	Male	dry	Taibatu	placebo	D1	32	mths_31_33	plus2years	8663	1570	0	1181	0	22	0	1	827	14	0	0	100	9	402	1293	0	142	0	1	1992	0	77	106	0	0	23	3	20	376	7	17	0	0	16	0	0	0
IHAT_638A	22	1to2years	mths_22_24	Male	wet	Taibatu	treatment	D85	24.7869	mths_25_27	1to2years	7326	1537	0	82	0	606	3094	1456	0	239	0	2	47	172	79	353	0	78	0	846	91	22	4	32	79	31	28	21	48	222	39	20	0	0	43	118	0	0
IHAT_649E	31	plus2years	mths_31_33	Female	dry	Taibatu	treatment	D15	31.4918	mths_31_33	plus2years	117	273	3	286	1641	2164	0	3	0	123	0	37	118	194	13	0	2221	3	0	1	1	0	0	0	0	50	225	2	2	10	132	2923	0	0	213	1	0	221
IHAT_392E	16	1to2years	mths_16_18	Male	dry	Kuwonkuba	treatment	D1	16	mths_16_18	1to2years	2687	2367	2512	874	1764	68	0	0	2807	161	36	0	5	102	119	22	0	0	79	40	0	679	392	2	20	0	34	231	22	2	4	4	0	0	254	0	0	0
IHAT_224E	29	plus2years	mths_28_30	Male	wet	CHAMOI	placebo	D1	29	mths_28_30	plus2years	10707	1059	3	726	319	18	1747	1	200	7	0	2	1	0	51	0	0	0	0	0	9	0	13	158	4	0	9	35	35	37	3	10	0	0	26	0	0	0
IHAT_118B	21	1to2years	mths_19_21	Male	wet	Taibatu	placebo	D1	21	mths_19_21	1to2years	8986	2973	1	249	37	233	1386	0	949	42	0	404	34	32	9	0	66	120	252	0	106	0	9	262	0	86	36	19	67	26	22	58	0	0	44	290	0	314
IHAT_424D	30	plus2years	mths_28_30	Male	wet	Yorrobawol	treatment	D85	32.7869	mths_31_33	plus2years	11823	2723	2	280	0	27	547	0	494	221	0	35	416	1	31	12	6	8	8	0	12	0	91	553	0	0	14	1	22	19	89	16	0	0	32	0	0	0
IHAT_228K	31	plus2years	mths_31_33	Male	dry	Darsilami	treatment	D1	31	mths_31_33	plus2years	6184	1756	1674	273	0	16	1672	1169	757	9	0	0	26	0	400	408	0	1	0	0	581	0	45	123	1	120	87	2	31	118	1	21	0	0	88	0	0	168
IHAT_426C	14	1to2years	mths_13_15	Male	dry	Darsilami	treatment	D85	16.7869	mths_16_18	1to2years	6018	26	1296	19	1969	1237	0	0	491	489	1	15	53	315	0	0	0	0	0	0	0	962	0	0	158	0	0	72	0	0	167	0	38	0	0	0	0	0
IHAT_047F	13	1to2years	mths_13_15	Male	wet	CHAMOI	treatment	D1	13	mths_13_15	1to2years	11265	3403	2	479	5	1735	1	1	18	3	0	120	17	146	0	126	38	1	0	0	618	0	0	110	4	0	215	0	31	17	1	1	7	0	22	0	0	0
IHAT_483J	19	1to2years	mths_19_21	Female	dry	Yorrobawol	treatment	D1	19	mths_19_21	1to2years	7323	1718	2561	1206	43	18	86	315	148	233	1	14	373	211	36	5	52	15	166	268	4	0	22	11	2	96	7	69	49	4	80	50	0	0	47	1557	7	151
IHAT_206C	33	plus2years	mths_31_33	Female	dry	Darsilami	treatment	D15	33.4918	mths_31_33	plus2years	6134	2929	2550	37	0	0	471	1886	162	11	0	4	27	1	27	4	5	0	0	143	524	0	45	1136	0	204	42	0	25	33	12	23	0	0	93	1	0	553
IHAT_401H	20	1to2years	mths_19_21	Female	wet	Taibatu	treatment	D15	20.4918	mths_19_21	1to2years	7444	3986	2133	281	0	352	451	0	178	2	0	0	144	68	77	118	137	108	217	401	206	0	43	78	7	150	109	20	72	34	5	30	0	0	93	61	0	305
IHAT_034D	30	plus2years	mths_28_30	Female	wet	Darsilami	treatment	D85	32.7869	mths_31_33	plus2years	8793	2971	1957	673	28	0	0	214	539	75	0	60	100	259	42	0	0	548	20	147	344	0	75	12	0	45	50	0	110	121	6	24	71	0	55	0	0	73
IHAT_343A	27	plus2years	mths_25_27	Female	wet	Yorrobawol	placebo	D15	27.4918	mths_25_27	plus2years	807	383	64	813	5716	493	3	186	197	631	124	17	13	2	533	0	13	0	5	220	1	0	545	0	297	10	40	641	56	0	3	0	0	0	3	365	0	0
IHAT_167E	23	1to2years	mths_22_24	Female	wet	Taibatu	treatment	D15	23.4918	mths_22_24	1to2years	3943	2214	5035	327	1	2113	244	85	239	58	0	0	34	159	45	9	839	0	0	26	0	0	1539	6	22	6	8	3	2	0	8	5	0	0	3	15	0	0
IHAT_212B	23	1to2years	mths_22_24	Male	wet	CHAMOI	treatment	D85	25.7869	mths_25_27	1to2years	8752	1249	1902	22	3	2278	2	121	507	70	0	19	115	59	5	39	11	403	0	0	129	18	3	9	35	0	34	22	17	3	0	2	8	0	6	132	1682	0
IHAT_310C	18	1to2years	mths_16_18	Female	wet	Taibatu	treatment	D15	18.4918	mths_16_18	1to2years	6895	2126	2410	193	75	336	0	0	8	35	0	268	23	158	54	1710	476	0	645	754	400	0	17	2	0	0	211	35	53	61	6	10	37	0	65	0	0	38
IHAT_513E	16	1to2years	mths_16_18	Male	dry	Taibatu	treatment	D15	16.4918	mths_16_18	1to2years	8230	1423	1468	60	649	380	2263	450	604	26	379	0	111	18	8	0	2	0	0	496	5	0	41	0	235	0	201	89	43	0	1	80	790	1	98	0	0	0
IHAT_347E	21	1to2years	mths_19_21	Female	wet	Taibatu	treatment	D15	21.4918	mths_19_21	1to2years	7479	3512	1139	48	2	87	547	115	0	31	0	0	41	335	69	92	83	34	0	650	514	0	31	87	0	3	93	2	30	25	15	62	0	0	31	62	1520	409
IHAT_345J	24	1to2years	mths_22_24	Male	wet	Yorrobawol	treatment	D1	24	mths_22_24	1to2years	5	4630	0	6869	0	1867	0	0	0	470	0	30	22	0	0	0	29	0	0	0	95	0	0	449	0	0	49	0	64	95	19	11	0	0	63	0	0	0
IHAT_661K	35	plus2years	mths_34_36	Female	dry	Taibatu	placebo	D15	35.4918	mths_34_36	plus2years	6595	2875	2938	26	0	34	834	49	0	25	0	20	171	390	270	204	59	91	0	561	855	0	44	46	1	125	27	10	9	26	13	58	0	0	25	34	0	39
IHAT_234J	23	1to2years	mths_22_24	Female	wet	Yorrobawol	treatment	D85	25.7869	mths_25_27	1to2years	4	2437	3	9734	116	1194	0	0	0	88	0	1	826	0	0	0	41	0	0	0	3	1	164	24	0	0	0	0	426	281	80	346	0	0	138	0	0	0
IHAT_288D	33	plus2years	mths_31_33	Female	wet	CHAMOI	placebo	D15	33.4918	mths_31_33	plus2years	6240	3725	3562	85	0	212	34	908	310	53	0	0	54	0	84	0	174	0	144	122	100	0	32	4	1	400	418	82	114	94	5	0	0	0	82	0	0	137
IHAT_035G	32	plus2years	mths_31_33	Female	dry	Taibatu	placebo	D85	34.7869	mths_34_36	plus2years	6981	1895	3701	14	53	77	2796	0	9	321	3	174	153	263	57	129	4	166	2	258	34	4	0	34	25	57	18	11	9	19	84	20	0	0	35	0	0	0
IHAT_733B	25	plus2years	mths_25_27	Female	wet	CHAMOI	placebo	D1	25	mths_25_27	plus2years	7371	2988	0	1918	5	87	0	0	25	66	0	78	52	79	3	813	54	0	75	0	358	0	232	367	35	0	141	23	110	311	15	51	1	0	114	0	0	0
IHAT_372B	9	7to12 mths	mths_07_09	Male	wet	Yorrobawol	treatment	D15	9.4918	mths_07_09	7to12 mths	1219	756	1279	2547	5411	1	0	0	1728	73	588	0	1	105	0	4	2	0	0	1	0	0	0	0	15	0	23	388	122	0	1	3	12	283	208	0	0	0
IHAT_464E	19	1to2years	mths_19_21	Female	wet	CHAMOI	treatment	D1	19	mths_19_21	1to2years	4186	1605	1505	7	29	201	3623	990	13	96	0	36	38	32	79	48	483	788	0	188	1	1	16	4	139	115	13	0	4	5	17	10	1	0	18	508	0	69
IHAT_521E	23	1to2years	mths_22_24	Female	dry	Darsilami	placebo	D15	23.4918	mths_22_24	1to2years	8264	1751	1260	114	5	43	511	1953	394	20	0	2	24	0	526	0	0	504	6	419	91	35	215	42	27	163	53	52	100	107	9	29	0	0	90	0	0	73
IHAT_501C	17	1to2years	mths_16_18	Female	wet	CHAMOI	placebo	D1	17	mths_16_18	1to2years	10050	4427	3	465	1	145	0	0	310	25	0	52	78	0	63	115	259	0	41	0	308	0	130	577	69	0	83	18	45	32	22	30	0	0	37	0	0	0
IHAT_351J	35	plus2years	mths_34_36	Female	dry	Kuwonkuba	treatment	D85	37.7869	mths_37_40	plus2years	6517	1403	4303	414	0	66	3	1	17	23	0	912	125	580	262	0	210	1491	0	0	107	0	2	103	54	0	27	15	148	103	10	61	0	0	60	0	0	0
IHAT_371D	13	1to2years	mths_13_15	Male	dry	Yorrobawol	placebo	D85	15.7869	mths_16_18	1to2years	10486	1500	1553	18	5	102	209	2008	2	4	6	0	3	533	74	19	0	0	0	605	75	0	31	6	39	232	36	22	57	4	1	21	0	0	34	242	0	0
IHAT_489F	26	plus2years	mths_25_27	Female	wet	Yorrobawol	treatment	D15	26.4918	mths_25_27	plus2years	8361	4264	897	218	2	281	0	0	376	83	0	0	201	0	19	429	118	337	14	79	109	0	77	33	0	191	97	1	93	214	14	46	0	0	55	0	0	429
IHAT_114D	29	plus2years	mths_28_30	Female	dry	Taibatu	treatment	D85	31.7869	mths_31_33	plus2years	7289	3542	3081	1102	0	0	0	755	0	19	0	18	34	222	99	9	0	0	0	42	543	0	43	60	47	54	36	1	32	13	1	43	0	0	24	33	0	0
IHAT_341H	21	1to2years	mths_19_21	Male	dry	Yorrobawol	placebo	D85	23.7869	mths_22_24	1to2years	6948	2224	1032	15	195	354	3458	0	9	17	0	5	40	52	15	10	159	329	0	185	20	0	1	62	168	0	17	199	21	33	19	14	0	0	20	262	1384	0
IHAT_018C	30	plus2years	mths_28_30	Male	wet	CHAMOI	treatment	D1	30	mths_28_30	plus2years	6689	2152	3669	211	0	612	0	422	471	22	0	461	14	52	355	117	40	223	0	712	142	0	76	154	2	116	136	8	30	71	1	19	0	0	30	0	0	54
IHAT_214F	37	plus2years	mths_37_40	Female	dry	Taibatu	treatment	D85	39.7869	mths_37_40	plus2years	4723	2984	1382	245	0	1031	1907	2659	7	27	0	27	89	176	44	1160	33	6	0	0	2	1	0	33	0	48	31	0	21	15	8	97	141	11	37	0	0	0
IHAT_151E	29	plus2years	mths_28_30	Female	dry	Taibatu	treatment	D1	29	mths_28_30	plus2years	7033	2944	2270	92	1	21	3	1680	3	165	0	3	386	643	36	10	0	145	45	41	151	0	86	280	179	66	153	19	127	33	11	42	0	0	55	8	0	0
IHAT_560F	34	plus2years	mths_34_36	Male	dry	Taibatu	treatment	D1	34	mths_34_36	plus2years	8221	2427	1630	259	6	843	2151	78	10	471	0	0	12	160	217	5	2	191	0	440	121	3	13	3	0	97	13	0	26	17	1	15	0	0	61	92	0	188
IHAT_128J	20	1to2years	mths_19_21	Female	wet	Taibatu	treatment	D85	22.7869	mths_22_24	1to2years	7619	1792	0	234	20	28	3465	1145	10	29	0	0	9	119	471	93	0	6	0	484	19	0	2	82	92	0	9	2	17	13	6	30	0	0	21	451	0	0
IHAT_379C	24	1to2years	mths_22_24	Female	dry	Yorrobawol	placebo	D85	26.7869	mths_25_27	1to2years	7348	2122	4182	6	16	429	0	575	3	27	0	0	0	27	222	853	3	379	0	79	329	0	1	251	55	27	37	11	24	12	3	17	0	0	29	0	0	0
IHAT_501C	17	1to2years	mths_16_18	Female	wet	CHAMOI	placebo	D15	17.4918	mths_16_18	1to2years	9701	3252	0	390	1	561	0	0	538	52	0	167	150	0	27	105	1927	0	79	0	178	0	36	225	34	0	173	7	24	3	97	27	0	0	70	1	0	0
IHAT_543D	23	1to2years	mths_22_24	Male	wet	CHAMOI	placebo	D15	23.4918	mths_22_24	1to2years	7821	2545	1	209	41	814	802	0	25	184	0	13	397	0	9	2	12	158	0	0	0	0	27	38	31	0	42	3	157	350	37	16	0	0	14	0	0	65
IHAT_574D	20	1to2years	mths_19_21	Female	wet	Taibatu	treatment	D85	22.7869	mths_22_24	1to2years	6757	591	1693	66	997	75	0	166	166	406	757	2	252	423	0	0	10	0	9	0	5	87	20	1	78	1	45	180	41	2	27	3	70	0	36	1	0	2
IHAT_639F	37	plus2years	mths_37_40	Male	dry	Darsilami	treatment	D15	37.4918	mths_37_40	plus2years	8479	3623	1496	1415	17	73	0	306	57	37	0	45	20	210	213	274	0	135	0	178	7	3	91	2	0	166	65	63	23	6	18	22	0	0	9	0	0	103
IHAT_185H	9	7to12 mths	mths_07_09	Female	wet	Taibatu	treatment	D1	9	mths_07_09	7to12 mths	7504	1415	0	54	2871	3096	0	0	309	749	201	1	13	362	0	0	75	0	0	0	0	630	1	0	59	0	15	281	7	0	143	5	14	0	30	0	0	0
IHAT_289E	33	plus2years	mths_31_33	Male	wet	Yorrobawol	treatment	D1	33	mths_31_33	plus2years	4947	2349	1227	170	0	23	3770	1	1	57	0	1	58	113	458	2280	0	56	0	8	339	0	90	131	0	38	32	0	53	4	15	16	0	0	24	58	599	98
IHAT_529F	24	1to2years	mths_22_24	Female	dry	Kuwonkuba	treatment	D15	24.4918	mths_22_24	1to2years	2627	6495	1	2470	8	34	0	149	29	78	0	0	242	0	370	349	0	50	0	0	52	0	99	28	0	15	8	0	43	60	24	150	752	0	8	0	0	0
IHAT_021A	19	1to2years	mths_19_21	Male	dry	Taibatu	placebo	D1	19	mths_19_21	1to2years	9630	469	2	344	1580	13	0	0	513	347	850	3	111	742	52	0	0	5	0	0	6	1844	14	2	0	92	16	106	90	13	0	7	69	0	11	0	0	0
IHAT_334C	10	7to12 mths	mths_10_12	Male	dry	Taibatu	placebo	D1	10	mths_10_12	7to12 mths	6496	1658	972	433	52	1	0	2908	37	420	160	0	634	215	139	0	0	0	0	0	35	25	0	156	290	0	185	139	289	0	54	12	0	0	255	0	0	0
IHAT_227H	16	1to2years	mths_16_18	Female	wet	CHAMOI	treatment	D1	16	mths_16_18	1to2years	8148	437	1448	11	1128	206	604	66	112	520	1281	18	580	38	9	0	45	2	0	63	1	602	0	1	809	17	20	176	12	1	175	1	2	0	18	173	0	0
IHAT_192G	24	1to2years	mths_22_24	Male	dry	Taibatu	placebo	D1	24	mths_22_24	1to2years	9269	2883	0	14	194	507	0	1927	44	149	0	0	61	2	12	35	1	1585	0	0	77	0	2	1	186	121	85	12	40	255	33	18	0	0	61	0	0	0
IHAT_274G	35	plus2years	mths_34_36	Male	dry	Yorrobawol	placebo	D1	35	mths_34_36	plus2years	8	6034	2	3726	57	115	2	0	688	90	0	62	201	70	138	113	20	1332	0	0	14	0	341	209	0	19	111	5	74	31	41	79	0	0	46	0	1	0
IHAT_361K	16	1to2years	mths_16_18	Female	dry	Yorrobawol	treatment	D15	16.4918	mths_16_18	1to2years	11441	2649	42	94	511	9	1411	0	0	10	114	0	44	473	25	0	1	17	1	1	1	301	18	12	59	0	72	71	194	85	3	38	214	0	117	0	0	0
IHAT_157C	35	plus2years	mths_34_36	Male	dry	Taibatu	treatment	D15	35.4918	mths_34_36	plus2years	8174	3103	2552	555	0	439	0	144	360	26	0	1	36	23	14	0	0	37	224	76	65	0	18	37	0	110	94	0	7	121	3	28	0	0	19	73	0	249
IHAT_086F	10	7to12 mths	mths_13_15	Female	dry	Kuwonkuba	treatment	D85	12.7869	mths_13_15	7to12 mths	7828	2060	387	150	729	44	509	0	48	659	701	296	110	28	52	25	0	140	1	145	16	598	17	89	610	7	46	151	25	38	20	2	940	0	35	37	263	156
IHAT_009C	30	plus2years	mths_28_30	Male	dry	Darsilami	treatment	D85	32.7869	mths_31_33	plus2years	9800	4135	2279	20	0	13	0	205	325	43	0	46	118	349	2	70	1	51	0	83	182	0	30	4	0	2	54	0	28	49	6	14	0	0	6	0	0	31
IHAT_242K	27	plus2years	mths_25_27	Male	dry	Taibatu	treatment	D85	29.7869	mths_28_30	plus2years	7906	1975	0	1170	4	0	1942	0	1473	23	0	0	26	0	1002	151	10	22	0	0	191	3	134	15	0	36	19	0	62	81	5	12	0	0	87	0	0	0
IHAT_553A	37	plus2years	mths_37_40	Male	dry	Taibatu	placebo	D85	39.7869	mths_37_40	plus2years	12683	2349	1242	52	115	19	0	0	4	266	0	94	61	111	18	50	1	0	0	79	104	0	7	168	53	58	54	32	39	44	0	42	0	0	8	0	0	0
IHAT_691G	13	1to2years	mths_13_15	Female	dry	Yorrobawol	treatment	D85	15.7869	mths_16_18	1to2years	7427	2351	2210	524	1008	860	0	0	397	15	169	4	0	606	34	25	10	6	1	0	0	116	137	2	216	27	253	2	99	0	0	9	0	0	148	50	0	0
IHAT_215K	17	1to2years	mths_16_18	Male	dry	Darsilami	treatment	D85	19.7869	mths_19_21	1to2years	11	5411	0	2324	1550	3174	514	0	965	323	0	120	486	0	1	0	0	363	0	1	0	0	15	307	0	0	73	112	116	154	0	92	0	0	71	0	0	0
IHAT_750E	25	plus2years	mths_25_27	Female	wet	Darsilami	placebo	D1	25	mths_25_27	plus2years	8497	2910	3237	82	0	11	9	31	1034	15	0	118	103	0	41	0	23	1118	0	0	99	0	0	28	0	633	26	1	27	67	13	35	0	0	22	0	0	71
IHAT_490H	31	plus2years	mths_31_33	Female	dry	Taibatu	treatment	D85	33.7869	mths_34_36	plus2years	9922	1649	2509	274	0	4	669	236	0	63	0	7	40	36	80	67	0	259	0	187	483	0	20	177	10	73	11	47	14	15	23	15	1	0	19	62	742	0
IHAT_153J	30	plus2years	mths_28_30	Female	dry	Taibatu	placebo	D1	30	mths_28_30	plus2years	4888	1766	568	1151	1928	833	986	223	62	250	106	1931	121	136	19	20	10	35	188	25	139	783	23	27	34	7	56	9	0	11	504	22	5	0	18	4	0	45
IHAT_463B	9	7to12 mths	mths_07_09	Female	dry	Taibatu	treatment	D1	9	mths_07_09	7to12 mths	18	1444	2	5102	2696	698	0	0	1973	51	298	0	0	720	0	415	0	0	147	0	0	0	748	0	155	0	125	1	0	0	0	0	2	571	0	0	1	0
IHAT_150K	22	1to2years	mths_22_24	Female	dry	Taibatu	placebo	D1	22	mths_22_24	1to2years	9308	2449	1459	66	92	53	0	0	774	1235	0	40	149	93	30	448	8	111	0	57	45	2	39	260	28	23	107	10	24	72	416	13	0	0	92	78	0	0
IHAT_216J	26	plus2years	mths_25_27	Male	wet	Yorrobawol	placebo	D1	26	mths_25_27	plus2years	5550	1336	690	3229	0	1575	1598	540	164	1	0	0	1	17	903	28	45	0	0	0	5	0	486	9	71	4	19	0	6	8	1	22	0	0	31	3	0	0
IHAT_724H	31	plus2years	mths_31_33	Male	dry	Taibatu	placebo	D1	31	mths_31_33	plus2years	7473	1626	2233	2378	0	917	138	17	781	1	0	0	46	43	319	571	11	4	42	174	224	0	78	49	28	14	38	1	27	130	1	29	0	0	5	0	0	0
IHAT_109D	20	1to2years	mths_19_21	Female	dry	Taibatu	treatment	D1	20	mths_19_21	1to2years	10288	1897	1382	41	943	68	0	4	98	363	602	0	971	297	8	0	6	0	35	46	1	30	9	1	124	31	80	59	49	0	31	10	2	0	25	392	0	0
IHAT_058K	9	7to12 mths	mths_07_09	Female	wet	Yorrobawol	treatment	D85	11.7869	mths_10_12	7to12 mths	5027	1044	2061	259	1769	219	2824	0	330	1933	19	61	141	121	0	0	30	1	1	604	0	0	153	0	169	0	6	57	25	0	44	398	10	0	119	0	0	0
IHAT_042H	17	1to2years	mths_16_18	Male	wet	Yorrobawol	treatment	D1	17	mths_16_18	1to2years	5702	2957	2307	45	45	1637	1	1770	113	47	32	147	22	66	91	0	6	0	0	250	32	4	98	218	179	28	20	13	215	72	6	20	431	0	25	389	0	0
IHAT_525B	28	plus2years	mths_28_30	Male	dry	Yorrobawol	treatment	D1	28	mths_28_30	plus2years	7320	894	3067	266	0	11	1	472	63	957	0	33	148	103	43	153	1	309	0	99	945	0	35	471	11	179	31	0	27	13	0	14	0	0	27	4	0	124
IHAT_277C	13	1to2years	mths_13_15	Male	wet	CHAMOI	treatment	D1	13	mths_13_15	1to2years	8150	2650	4136	448	2	70	725	0	178	40	0	10	50	130	19	42	7	0	135	0	96	0	73	3	23	646	250	8	57	221	1	13	9	0	15	0	0	0
IHAT_470D	25	plus2years	mths_25_27	Female	wet	Yorrobawol	treatment	D15	25.4918	mths_25_27	plus2years	9147	2829	1	785	1	96	3000	0	288	1	0	0	5	98	93	71	8	71	0	0	186	0	55	86	393	55	38	1	3	10	0	21	0	0	55	0	0	0
IHAT_600C	20	1to2years	mths_19_21	Male	wet	Yorrobawol	placebo	D85	22.7869	mths_22_24	1to2years	8117	1119	170	42	1	32	1925	0	123	116	0	0	353	107	86	93	42	316	5	611	204	0	11	16	0	124	27	5	18	22	18	11	0	0	44	254	1969	205
IHAT_161H	25	plus2years	mths_25_27	Female	dry	Yorrobawol	treatment	D1	25	mths_25_27	plus2years	11864	2744	847	8	5	1	1	1124	0	19	0	1	53	32	71	10	0	8	0	319	243	3	21	42	14	72	17	0	17	0	36	8	0	0	5	156	0	24
IHAT_520K	24	1to2years	mths_22_24	Male	wet	CHAMOI	treatment	D1	24	mths_22_24	1to2years	9699	4559	1	728	3	458	1	0	286	91	1	95	115	0	9	2	210	0	121	0	586	0	60	212	38	12	8	6	38	52	82	32	2	0	44	0	0	0
IHAT_549J	20	1to2years	mths_19_21	Male	wet	Taibatu	placebo	D1	20	mths_19_21	1to2years	4765	2890	4814	510	0	483	0	0	0	512	0	224	271	230	62	4	165	0	0	0	952	0	6	243	0	0	42	1	121	78	149	48	0	0	58	0	0	0
IHAT_188F	26	plus2years	mths_25_27	Male	dry	Yorrobawol	treatment	D1	26	mths_25_27	plus2years	8640	3196	3829	123	0	125	3	0	7	20	0	2	26	0	2	369	295	0	5	0	44	0	180	20	0	27	63	4	11	46	0	75	0	0	23	0	0	22
IHAT_092A	11	7to12 mths	mths_10_12	Male	wet	CHAMOI	treatment	D1	11	mths_10_12	7to12 mths	4793	1802	3543	69	31	55	510	1856	4	120	0	0	1	82	262	10	19	217	0	171	730	0	54	0	116	124	59	67	37	1	56	24	0	0	59	621	0	6
IHAT_225D	11	7to12 mths	mths_10_12	Male	dry	Taibatu	placebo	D85	13.7869	mths_13_15	7to12 mths	7662	2965	3669	1219	287	25	0	0	542	34	0	91	132	0	0	0	7	0	1439	127	0	0	109	0	11	5	0	0	0	0	36	11	0	35	36	0	0	0
IHAT_284H	31	plus2years	mths_31_33	Female	wet	Yorrobawol	placebo	D1	31	mths_31_33	plus2years	8064	2982	2	188	0	567	1	2412	251	34	0	149	3	7	83	3	21	0	0	0	9	71	41	77	0	109	59	44	38	39	0	58	0	0	42	37	0	1
IHAT_549J	20	1to2years	mths_19_21	Male	wet	Taibatu	placebo	D85	22.7869	mths_22_24	1to2years	6133	2385	2687	178	4	1	0	2093	4	31	1	74	48	440	37	145	4	34	3	0	685	0	24	234	0	0	61	0	34	92	4	96	0	0	92	0	0	854
IHAT_493C	25	plus2years	mths_25_27	Male	wet	Yorrobawol	treatment	D85	27.7869	mths_28_30	plus2years	8339	2955	2649	108	0	149	0	0	350	47	0	70	8	127	44	88	23	1121	4	0	10	0	1	44	0	2	496	55	81	278	3	25	0	0	33	0	0	459
IHAT_399H	26	plus2years	mths_25_27	Female	wet	Taibatu	treatment	D15	26.4918	mths_25_27	plus2years	4155	1980	3348	140	0	36	2832	1428	10	27	0	0	94	87	154	461	1	31	23	79	1570	0	320	118	14	36	6	0	10	2	3	24	0	0	118	0	0	0
IHAT_361C	16	1to2years	mths_16_18	Female	dry	Yorrobawol	treatment	D1	16	mths_16_18	1to2years	10575	3746	66	678	624	511	47	1	0	28	239	111	78	539	5	9	0	0	81	0	7	136	117	6	42	0	68	60	51	79	1	114	6	0	211	0	0	0
IHAT_588K	17	1to2years	mths_16_18	Male	wet	CHAMOI	treatment	D85	19.7869	mths_19_21	1to2years	9967	886	662	21	73	79	214	2313	69	507	0	90	60	145	42	0	4	947	1	0	39	120	39	95	103	16	104	11	14	35	12	10	0	0	33	139	0	8
IHAT_416A	8	7to12 mths	mths_07_09	Male	wet	Taibatu	treatment	D85	10.7869	mths_10_12	7to12 mths	6442	1971	1727	367	1620	1184	0	11	158	11	1134	217	18	1397	0	0	1	0	495	0	0	0	135	0	230	0	340	81	21	0	1	7	122	0	66	0	0	0
IHAT_434A	10	7to12 mths	mths_13_15	Male	dry	Yorrobawol	placebo	D85	12.7869	mths_13_15	7to12 mths	3022	2054	0	1123	3216	2371	0	0	1024	123	2861	293	8	0	0	0	11	0	0	0	1	679	0	0	67	0	162	59	16	0	458	4	299	0	126	13	0	0
IHAT_011H	12	7to12 mths	mths_10_12	Male	wet	Yorrobawol	placebo	D1	12	mths_10_12	7to12 mths	6654	2706	3487	153	0	572	0	442	346	29	0	410	15	37	356	79	41	224	0	746	132	0	76	147	1	93	135	15	42	71	6	12	0	0	29	0	0	48
IHAT_475A	28	plus2years	mths_28_30	Male	dry	Yorrobawol	treatment	D85	30.7869	mths_31_33	plus2years	10866	2776	0	481	0	2331	1	1	162	80	0	50	276	0	9	0	174	59	0	0	177	0	24	40	30	29	36	8	13	119	47	19	0	0	48	0	0	0
IHAT_635B	27	plus2years	mths_25_27	Male	dry	Darsilami	placebo	D85	29.7869	mths_28_30	plus2years	5826	2424	3522	1278	0	82	2019	21	1	9	0	4	17	128	50	29	0	290	0	265	3	0	38	14	0	130	190	12	30	292	4	59	0	0	35	12	0	126
IHAT_399H	26	plus2years	mths_25_27	Female	wet	Taibatu	treatment	D1	26	mths_25_27	plus2years	5728	2499	2850	19	0	59	3194	1312	22	10	0	13	12	457	17	267	375	177	1	365	45	0	60	45	48	163	54	13	22	47	3	23	11	0	26	0	0	0
IHAT_608K	24	1to2years	mths_22_24	Male	wet	CHAMOI	treatment	D1	24	mths_22_24	1to2years	6178	3125	3355	183	1	317	1	284	201	141	1	69	494	0	1	0	144	0	0	36	457	0	0	140	0	13	207	18	28	1	65	27	0	0	247	0	0	327
IHAT_467H	13	1to2years	mths_13_15	Female	dry	Yorrobawol	treatment	D85	15.7869	mths_16_18	1to2years	11055	3298	1033	84	229	2	258	1056	5	2	0	1	94	72	8	16	0	0	1	0	3	67	29	1	74	44	0	39	98	142	0	6	0	0	73	0	0	25
IHAT_447D	27	plus2years	mths_25_27	Female	dry	Taibatu	treatment	D15	27.4918	mths_25_27	plus2years	6086	2193	2122	298	2602	1988	0	0	473	97	163	1	269	0	0	0	158	95	179	0	0	14	138	0	242	64	477	29	51	32	24	61	160	0	225	13	0	0
IHAT_053B	17	1to2years	mths_16_18	Female	wet	Darsilami	treatment	D85	19.7869	mths_19_21	1to2years	11314	1591	0	824	1105	41	0	0	291	656	1085	7	315	153	0	0	8	0	24	0	0	0	78	3	95	0	134	109	1	0	68	9	0	0	57	0	0	0
IHAT_169G	19	1to2years	mths_19_21	Male	wet	Yorrobawol	treatment	D85	21.7869	mths_22_24	1to2years	6824	3671	3902	71	220	53	0	97	137	46	1	2	81	750	40	498	1	0	7	181	28	16	17	17	71	166	120	38	111	103	14	27	0	0	37	93	0	0
IHAT_042H	17	1to2years	mths_16_18	Male	wet	Yorrobawol	treatment	D15	17.4918	mths_16_18	1to2years	5139	2575	2859	46	259	996	2	2122	48	172	7	17	23	563	335	208	16	1	0	619	84	3	86	14	73	127	101	19	12	65	5	26	32	0	64	260	0	0
IHAT_058K	9	7to12 mths	mths_07_09	Female	wet	Yorrobawol	treatment	D1	9	mths_07_09	7to12 mths	7917	5060	1649	235	181	1282	0	0	29	3	2	3	6	608	1	0	4	656	0	1	4	0	95	131	39	0	86	40	47	49	0	13	0	0	128	0	114	0
IHAT_285C	30	plus2years	mths_28_30	Male	dry	Kuwonkuba	treatment	D1	30	mths_28_30	plus2years	11662	1524	947	12	0	5	1	0	90	260	0	28	88	219	56	202	0	235	0	0	59	0	29	14	0	82	29	4	57	6	3	16	0	0	26	201	1383	70
IHAT_516K	30	plus2years	mths_28_30	Male	wet	CHAMOI	treatment	D85	32.7869	mths_31_33	plus2years	6589	3647	4525	52	38	136	0	380	1	4	0	24	2	389	199	3	28	212	0	0	43	0	0	20	38	30	176	26	48	221	0	13	7	0	19	0	0	0
IHAT_609A	31	plus2years	mths_31_33	Male	wet	Yorrobawol	placebo	D15	31.4918	mths_31_33	plus2years	5917	3031	1827	156	191	636	2459	0	77	55	34	168	69	207	112	23	124	49	1	375	0	53	3	61	81	0	86	13	67	16	11	5	35	0	17	0	0	0
IHAT_354H	18	1to2years	mths_16_18	Male	wet	Taibatu	placebo	D85	20.7869	mths_19_21	1to2years	6495	1468	2257	88	216	854	0	0	301	77	373	2453	241	411	20	128	123	10	4	0	10	96	9	63	195	208	25	40	61	15	0	8	7	0	24	0	0	0
IHAT_182A	17	1to2years	mths_16_18	Female	dry	Yorrobawol	treatment	D85	19.7869	mths_19_21	1to2years	5613	1482	1812	1175	0	824	4988	200	0	14	0	29	5	123	227	85	57	2	11	118	5	0	315	153	0	0	13	0	9	1	10	17	0	0	28	4	0	300
IHAT_533C	18	1to2years	mths_16_18	Female	dry	Taibatu	treatment	D15	18.4918	mths_16_18	1to2years	6138	2661	2638	181	3	124	5	1498	163	848	0	3	1831	271	1	0	13	48	307	98	145	0	53	5	79	35	37	26	113	94	113	146	136	0	84	0	0	0
IHAT_246E	28	plus2years	mths_28_30	Female	dry	Darsilami	treatment	D1	28	mths_28_30	plus2years	9024	2207	1271	97	21	323	0	1729	595	168	0	0	792	133	27	0	5	33	55	0	43	0	106	90	0	12	53	19	25	232	114	42	0	0	66	0	0	104
IHAT_681D	35	plus2years	mths_34_36	Female	dry	Taibatu	treatment	D85	37.7869	mths_37_40	plus2years	7981	3125	982	168	0	34	2253	837	36	210	0	0	217	249	37	595	13	88	0	152	72	0	68	189	0	39	95	8	12	8	25	28	0	0	18	144	0	41
IHAT_199E	35	plus2years	mths_34_36	Male	dry	Yorrobawol	placebo	D85	37.7869	mths_37_40	plus2years	7680	2456	1	1575	0	1233	5	1861	14	6	0	1	155	496	5	75	0	0	0	0	636	0	15	56	0	0	105	0	8	722	3	19	0	0	29	0	0	0
IHAT_724H	31	plus2years	mths_31_33	Male	dry	Taibatu	placebo	D85	33.7869	mths_34_36	plus2years	8071	1395	1400	724	284	49	3128	0	259	61	0	1	45	106	16	0	3	172	0	95	50	0	0	76	84	34	98	3	88	209	29	43	0	0	16	0	0	0
IHAT_260G	23	1to2years	mths_22_24	Male	dry	Yorrobawol	placebo	D85	25.7869	mths_25_27	1to2years	22	6229	1	389	3	588	0	0	1025	57	0	136	128	0	0	0	2302	1	5543	0	0	0	0	46	0	0	0	0	242	0	114	0	0	0	0	0	0	0
IHAT_122H	31	plus2years	mths_31_33	Female	dry	Darsilami	placebo	D85	33.7869	mths_34_36	plus2years	6812	2264	1085	129	295	8	3262	0	454	60	0	380	81	0	16	181	3	149	0	0	11	0	14	7	206	575	190	31	100	100	25	11	0	0	19	0	0	0
IHAT_612C	18	1to2years	mths_16_18	Male	dry	Yorrobawol	treatment	D85	20.7869	mths_19_21	1to2years	9879	3622	3	522	7	11	2	0	35	118	0	6	106	118	13	0	1	677	39	0	624	0	0	45	114	0	48	0	86	46	49	47	83	0	53	0	0	0
IHAT_307C	23	1to2years	mths_22_24	Male	dry	Yorrobawol	placebo	D15	23.4918	mths_22_24	1to2years	10286	1504	1754	161	6	88	0	0	271	1055	0	171	165	1	38	0	7	300	11	315	269	0	86	207	27	0	13	0	28	12	319	61	0	0	29	0	0	0
IHAT_475A	28	plus2years	mths_28_30	Male	dry	Yorrobawol	treatment	D1	28	mths_28_30	plus2years	17	5257	2	6585	2	43	11	0	325	0	0	1	17	2	194	84	5	0	1	0	207	0	0	494	2	59	81	6	77	81	0	83	0	0	72	0	0	0
IHAT_307C	23	1to2years	mths_22_24	Male	dry	Yorrobawol	placebo	D85	25.7869	mths_25_27	1to2years	6434	2358	2190	662	32	14	4254	0	277	29	0	2	41	0	109	477	4	168	1	28	179	0	70	262	42	3	50	0	21	29	20	25	1	0	19	0	0	0
IHAT_732J	34	plus2years	mths_34_36	Female	dry	Darsilami	treatment	D15	34.4918	mths_34_36	plus2years	5256	1729	5777	19	1	1591	0	1627	0	1	0	0	349	550	15	0	0	158	0	0	85	0	87	142	0	0	20	0	51	0	0	0	0	0	8	0	0	0
IHAT_040D	17	1to2years	mths_16_18	Female	wet	CHAMOI	placebo	D1	17	mths_16_18	1to2years	8412	3761	1462	91	631	163	0	0	642	167	0	3	266	0	0	0	7	56	0	0	0	64	63	3	173	0	287	41	29	75	14	16	63	1	37	0	457	0
IHAT_746C	18	1to2years	mths_16_18	Female	dry	Yorrobawol	treatment	D1	18	mths_16_18	1to2years	9348	5010	1602	9	181	80	0	43	47	17	0	0	0	29	47	4	0	0	0	16	10	0	0	0	375	5	52	14	19	23	0	0	0	0	131	0	0	0
IHAT_722G	19	1to2years	mths_19_21	Male	wet	Taibatu	placebo	D85	21.7869	mths_22_24	1to2years	8136	3909	0	376	30	199	1	1	9	81	0	0	344	246	32	317	0	224	0	0	680	0	22	820	0	1	80	11	117	101	25	81	24	0	109	0	0	0
IHAT_124C	28	plus2years	mths_28_30	Female	dry	Taibatu	treatment	D85	30.7869	mths_31_33	plus2years	3	2444	2	1294	38	451	0	0	977	298	0	603	494	0	0	0	366	4	0	0	0	0	0	0	12	0	3	1	290	5	105	1187	0	0	65	0	0	0
IHAT_075C	23	1to2years	mths_22_24	Male	wet	Yorrobawol	treatment	D85	25.7869	mths_25_27	1to2years	7967	2362	387	2022	0	314	2439	0	165	21	0	137	33	250	32	269	333	345	0	0	75	0	113	8	5	4	26	3	170	72	15	32	0	0	135	0	0	177
IHAT_723K	30	plus2years	mths_28_30	Male	dry	Yorrobawol	treatment	D1	30	mths_28_30	plus2years	7860	2207	3284	109	487	16	212	444	830	113	14	183	184	142	24	0	4	187	0	5	96	106	9	5	58	315	28	27	18	49	50	65	0	1	106	1	2	121
IHAT_281J	27	plus2years	mths_25_27	Male	wet	Taibatu	treatment	D1	27	mths_25_27	plus2years	6300	2795	959	327	31	139	0	0	18	1438	0	0	35	265	282	213	61	697	0	0	61	0	200	34	159	909	182	58	104	192	4	28	0	0	21	0	0	0
IHAT_621H	22	1to2years	mths_22_24	Male	wet	Taibatu	treatment	D85	24.7869	mths_25_27	1to2years	7361	1462	1	1684	15	58	0	939	0	323	0	2	274	400	231	44	117	0	0	276	190	0	180	209	97	0	624	17	173	127	19	87	0	0	226	0	0	0
IHAT_646A	21	1to2years	mths_19_21	Male	dry	Taibatu	placebo	D1	21	mths_19_21	1to2years	8674	1306	3278	214	755	106	607	196	516	37	54	8	14	974	26	64	1	67	0	65	15	199	15	14	20	3	4	10	6	6	9	13	0	0	9	19	4	10
IHAT_459C	31	plus2years	mths_31_33	Male	dry	Taibatu	treatment	D1	31	mths_31_33	plus2years	8150	3935	1	315	3	8	103	2102	2	4	0	0	194	146	15	0	0	0	0	268	404	0	138	24	60	12	0	1	4	53	5	140	0	0	153	0	0	1
IHAT_188F	26	plus2years	mths_25_27	Male	dry	Yorrobawol	treatment	D15	26.4918	mths_25_27	plus2years	9	297	4	1	6	2806	1	0	5130	960	0	787	545	0	0	0	1144	0	0	0	0	610	0	0	15	40	1316	0	68	0	0	121	0	0	0	0	0	0
IHAT_097D	30	plus2years	mths_28_30	Male	wet	Yorrobawol	treatment	D1	30	mths_28_30	plus2years	7938	3749	3015	18	14	293	0	0	112	20	0	6	191	624	19	89	8	0	392	402	179	0	35	32	2	57	69	1	55	103	21	31	0	0	58	94	158	300
IHAT_144E	17	1to2years	mths_16_18	Female	dry	Darsilami	treatment	D15	17.4918	mths_16_18	1to2years	9136	3073	1267	10	223	11	0	0	246	303	0	75	192	112	13	0	5	389	120	107	15	50	21	20	115	310	39	1	31	264	47	39	681	0	49	50	1245	0
IHAT_606G	32	plus2years	mths_31_33	Male	dry	Yorrobawol	placebo	D85	34.7869	mths_34_36	plus2years	8774	3577	1690	237	0	48	963	737	866	5	0	4	17	17	10	0	45	68	359	202	0	0	41	0	4	254	54	37	16	118	0	79	0	0	26	0	0	56
IHAT_258J	15	1to2years	mths_13_15	Male	dry	Taibatu	treatment	D1	15	mths_13_15	1to2years	5710	683	3881	738	829	50	1780	339	884	96	384	0	0	936	1	0	7	0	1	0	0	38	98	0	47	21	9	421	12	0	0	3	152	3	89	0	0	0
IHAT_498G	17	1to2years	mths_16_18	Male	dry	Yorrobawol	treatment	D15	17.4918	mths_16_18	1to2years	5605	952	1060	749	1917	66	0	365	305	1250	189	485	11	25	1095	391	85	0	71	636	57	326	201	3	101	3	22	343	23	6	5	3	0	0	29	5	0	0
IHAT_519B	31	plus2years	mths_31_33	Female	dry	Taibatu	treatment	D15	31.4918	mths_31_33	plus2years	8847	4067	2525	127	896	5	1	0	78	37	43	0	61	918	18	1	0	15	0	0	31	30	47	1	24	192	41	52	44	8	4	5	78	0	41	128	0	0
IHAT_560F	34	plus2years	mths_34_36	Male	dry	Taibatu	treatment	D15	34.4918	mths_34_36	plus2years	8736	2217	2658	27	0	21	439	1012	252	6	0	0	6	286	165	40	0	9	0	97	92	0	8	388	23	45	49	15	33	17	0	13	0	0	42	104	0	112
IHAT_688E	17	1to2years	mths_16_18	Female	dry	Kuwonkuba	treatment	D15	17.4918	mths_16_18	1to2years	5900	4064	2	1252	1111	88	0	0	432	182	0	48	39	0	323	62	87	0	208	0	181	0	65	745	723	0	230	300	302	928	12	22	52	0	15	0	0	0
IHAT_720F	25	plus2years	mths_25_27	Male	wet	Yorrobawol	treatment	D85	27.7869	mths_28_30	plus2years	5307	2208	1981	323	2	603	3850	557	78	16	0	0	56	256	16	77	278	551	111	554	63	1	64	27	325	0	102	10	104	84	1	22	0	0	27	0	0	0
IHAT_343A	27	plus2years	mths_25_27	Female	wet	Yorrobawol	placebo	D85	29.7869	mths_28_30	plus2years	538	377	312	2185	2189	1214	590	0	333	41	69	72	4	38	1008	0	3	0	25	108	10	30	476	3	504	6	22	213	32	0	0	0	2	0	13	57	0	4
IHAT_539D	23	1to2years	mths_22_24	Male	wet	Yorrobawol	placebo	D15	23.4918	mths_22_24	1to2years	6813	3615	2995	134	970	471	1079	1	146	1	0	39	11	276	16	114	7	0	30	56	31	0	9	0	116	0	148	29	44	39	1	27	0	0	33	0	518	6
IHAT_077B	16	1to2years	mths_16_18	Female	wet	CHAMOI	treatment	D1	16	mths_16_18	1to2years	8075	3438	1	1280	860	108	5	0	170	20	298	38	2	614	0	0	49	0	4	270	0	40	79	4	30	0	9	49	35	0	9	3	1	0	60	0	0	0
IHAT_339B	33	plus2years	mths_31_33	Male	dry	Kuwonkuba	treatment	D85	35.7869	mths_34_36	plus2years	9985	2063	2461	168	0	53	1	0	450	390	0	8	265	0	53	101	29	19	0	0	63	0	16	148	40	441	99	6	32	284	31	25	0	0	17	0	0	0
IHAT_124C	28	plus2years	mths_28_30	Female	dry	Taibatu	treatment	D1	28	mths_28_30	plus2years	3	3368	0	2907	32	62	0	0	0	59	0	0	28	1	22	0	0	441	0	2	21	50	0	228	0	0	89	0	83	120	213	2	0	0	3	0	0	0
IHAT_653C	18	1to2years	mths_16_18	Male	dry	Yorrobawol	treatment	D1	18	mths_16_18	1to2years	3	0	1	0	4113	921	0	0	0	2469	0	250	460	0	0	0	2	0	0	0	0	420	0	0	104	0	1	0	20	0	0	50	0	0	28	0	0	0
IHAT_631E	21	1to2years	mths_19_21	Female	wet	Yorrobawol	treatment	D1	21	mths_19_21	1to2years	8266	2198	2076	124	0	448	1	0	32	404	0	84	560	140	7	0	126	4	2	124	1540	0	16	40	20	92	69	0	21	7	220	9	0	0	103	0	0	27
IHAT_242K	27	plus2years	mths_25_27	Male	dry	Taibatu	treatment	D15	27.4918	mths_25_27	plus2years	10229	2346	0	186	0	60	0	0	896	66	0	5	1188	0	10	7	14	335	0	0	869	0	22	174	0	122	115	5	85	135	19	63	0	0	89	0	0	0
IHAT_261E	27	plus2years	mths_25_27	Male	dry	Darsilami	placebo	D1	27	mths_25_27	plus2years	10515	964	1341	2	0	29	2072	1891	0	66	0	0	38	244	13	54	161	1	0	451	59	30	6	8	15	28	24	4	48	78	18	10	0	0	7	0	0	119
IHAT_432C	18	1to2years	mths_16_18	Male	wet	Taibatu	placebo	D15	18.4918	mths_16_18	1to2years	6988	2053	3581	344	0	125	0	0	648	90	0	232	300	27	20	3	23	1	20	239	91	0	14	94	95	35	85	18	36	132	56	252	1	0	182	7	740	0
IHAT_375K	26	plus2years	mths_25_27	Male	dry	Kuwonkuba	placebo	D85	28.7869	mths_28_30	plus2years	6302	5969	1091	68	0	2	0	1595	269	17	0	9	14	1	5	1	0	543	0	3	6	0	139	141	0	410	179	3	123	210	1	26	0	0	29	0	0	308
IHAT_027J	32	plus2years	mths_31_33	Male	dry	Taibatu	placebo	D15	32.4918	mths_31_33	plus2years	1845	4110	0	2510	6	63	0	1	2899	80	0	2	23	95	860	125	1	43	0	0	265	0	42	69	0	0	79	34	32	93	29	64	0	0	47	0	0	0
IHAT_643K	23	1to2years	mths_22_24	Male	dry	Darsilami	treatment	D1	23	mths_22_24	1to2years	10080	2370	1438	17	0	76	0	1868	1	676	0	19	700	94	61	0	5	4	1	139	30	0	7	64	0	49	63	5	13	12	6	40	0	0	16	0	0	107
IHAT_318K	14	1to2years	mths_13_15	Male	wet	Yorrobawol	treatment	D15	14.4918	mths_13_15	1to2years	5932	2437	1	1781	3596	338	0	0	125	5	12	0	0	447	167	39	304	1	0	0	0	0	213	0	85	0	23	245	170	0	0	43	0	0	97	0	0	0
IHAT_029D	21	1to2years	mths_19_21	Male	wet	Taibatu	treatment	D15	21.4918	mths_19_21	1to2years	8735	3215	1790	50	593	136	305	1361	109	18	9	3	22	69	6	13	53	9	0	410	26	0	20	2	33	220	37	36	27	14	0	30	0	0	50	245	0	35
IHAT_337F	14	1to2years	mths_13_15	Male	dry	Darsilami	treatment	D15	14.4918	mths_13_15	1to2years	7905	1063	2234	187	951	150	0	0	280	24	542	4	86	226	244	9	3	131	0	0	5	23	562	54	0	15	75	138	9	24	8	2	2	0	86	0	0	293
IHAT_558C	15	1to2years	mths_13_15	Female	dry	Darsilami	treatment	D85	17.7869	mths_16_18	1to2years	6776	3572	4368	40	136	3	0	0	396	25	0	691	18	0	0	0	93	1	674	0	0	0	0	1	121	0	73	38	17	158	242	22	748	0	86	0	0	1
IHAT_664D	15	1to2years	mths_13_15	Female	dry	Kuwonkuba	placebo	D1	15	mths_13_15	1to2years	9124	1364	1884	249	630	9	3	13	15	2154	794	21	392	370	47	0	0	3	0	146	22	46	12	2	39	66	14	79	80	6	129	9	0	0	53	12	0	0
IHAT_324A	16	1to2years	mths_16_18	Female	dry	Darsilami	placebo	D85	18.7869	mths_19_21	1to2years	1395	1711	1	7852	1484	725	0	0	1624	111	0	3	8	0	0	1	0	0	0	0	0	90	0	265	0	0	0	168	64	0	0	4	0	0	0	0	0	0
IHAT_686J	25	plus2years	mths_25_27	Female	wet	CHAMOI	treatment	D85	27.7869	mths_28_30	plus2years	4025	2787	4473	1750	0	19	2	21	72	524	0	1	443	1	53	0	30	118	77	41	0	0	9	486	192	42	820	99	67	51	178	40	22	0	103	0	0	0
IHAT_522D	34	plus2years	mths_34_36	Female	dry	Kuwonkuba	treatment	D15	34.4918	mths_34_36	plus2years	11041	1608	931	18	0	104	1808	1086	1	2	0	0	1	65	89	415	0	82	0	124	87	91	7	24	24	0	36	3	41	9	0	18	0	0	6	196	0	94
IHAT_522D	34	plus2years	mths_34_36	Female	dry	Kuwonkuba	treatment	D85	36.7869	mths_37_40	plus2years	5937	1055	1889	26	1	4	3397	0	4	23	0	196	8	119	34	1041	0	1962	0	0	0	0	0	60	0	0	16	1	22	70	2	15	0	0	17	0	1422	25
IHAT_137G	17	1to2years	mths_16_18	Male	wet	Yorrobawol	treatment	D15	17.4918	mths_16_18	1to2years	7365	1225	1984	579	1282	583	292	0	941	222	0	0	26	445	0	0	0	0	410	0	1	0	453	0	437	0	130	226	93	1	5	5	2	0	108	0	0	0
IHAT_270K	18	1to2years	mths_16_18	Female	dry	Kuwonkuba	placebo	D1	18	mths_16_18	1to2years	7065	1331	4222	4	0	419	1	2012	44	105	0	48	274	385	3	0	42	3	0	150	21	0	27	312	4	110	80	0	76	9	70	36	0	0	182	55	0	91
IHAT_584E	28	plus2years	mths_28_30	Female	wet	CHAMOI	treatment	D85	30.7869	mths_31_33	plus2years	5963	1646	2669	17	1	1808	1402	750	192	9	0	2	15	41	189	66	0	109	0	138	74	0	128	16	1	103	39	1	10	11	0	11	0	0	13	29	0	255
IHAT_742E	10	7to12 mths	mths_13_15	Male	dry	Darsilami	treatment	D85	12.7869	mths_13_15	7to12 mths	9743	3358	2	273	585	2193	0	0	237	23	0	508	172	1	0	0	308	0	0	0	0	70	19	0	0	0	386	76	165	0	16	20	0	7	34	0	0	0
IHAT_270K	18	1to2years	mths_16_18	Female	dry	Kuwonkuba	placebo	D85	20.7869	mths_19_21	1to2years	8865	2590	1711	80	31	1214	1	116	389	8	0	7	8	250	30	99	1	40	1042	163	112	0	25	35	19	61	46	11	229	95	1	66	96	0	61	1	0	450
IHAT_304G	24	1to2years	mths_22_24	Female	dry	Taibatu	treatment	D1	24	mths_22_24	1to2years	5763	1771	3308	1437	22	40	0	1607	79	27	0	44	105	201	519	216	7	0	210	96	198	8	151	51	0	171	45	18	49	10	10	14	25	0	37	29	0	11
IHAT_726A	25	plus2years	mths_25_27	Male	dry	Taibatu	treatment	D15	25.4918	mths_25_27	plus2years	11240	2201	2	107	1227	20	0	0	303	41	11	75	52	0	0	0	3	932	0	0	0	144	4	67	0	0	377	13	50	46	21	36	679	0	108	0	0	0
IHAT_306H	31	plus2years	mths_31_33	Female	wet	CHAMOI	placebo	D85	33.7869	mths_34_36	plus2years	4100	3584	207	210	1	0	7431	50	0	16	0	0	24	16	228	106	0	43	0	0	42	0	126	0	0	31	44	11	32	47	2	2	0	0	2	0	0	770
IHAT_698J	37	plus2years	mths_37_40	Male	dry	Taibatu	placebo	D1	37	mths_37_40	plus2years	5493	2874	2312	2	0	72	0	1658	12	20	0	0	149	239	4	0	0	126	0	104	1	0	22	712	0	15	63	0	58	60	24	160	0	0	44	0	1376	433
IHAT_421K	13	1to2years	mths_13_15	Male	dry	Taibatu	treatment	D1	13	mths_13_15	1to2years	8353	2029	656	2	547	215	3	1363	37	15	0	383	9	0	0	1	162	1	8	16	12	0	0	913	240	0	73	11	57	6	35	172	3	0	59	0	0	0
IHAT_242K	27	plus2years	mths_25_27	Male	dry	Taibatu	treatment	D1	27	mths_25_27	plus2years	10350	2193	2	634	0	999	0	3	634	139	1	0	582	0	9	149	261	261	0	0	413	0	73	93	0	112	356	4	52	77	3	71	0	0	71	0	0	0
IHAT_148K	30	plus2years	mths_28_30	Female	dry	Yorrobawol	treatment	D15	30.4918	mths_28_30	plus2years	9002	2981	1522	62	0	176	1	1	92	11	0	28	34	38	2	33	30	196	44	1	338	0	1	212	1	101	30	0	51	32	0	30	0	0	26	0	0	0
IHAT_291H	13	1to2years	mths_13_15	Female	dry	Darsilami	placebo	D15	13.4918	mths_13_15	1to2years	8084	2677	1113	403	1401	8	0	0	204	69	348	0	61	741	530	0	0	1	1	0	23	12	0	16	126	135	138	219	32	18	2	5	51	0	134	0	0	0
IHAT_455K	33	plus2years	mths_31_33	Male	wet	CHAMOI	treatment	D85	35.7869	mths_34_36	plus2years	8426	1679	2303	24	31	1073	1	1637	317	75	0	87	419	1	1	1	27	0	60	200	24	89	16	121	1	0	30	9	32	178	45	12	23	0	13	0	0	96
IHAT_496E	30	plus2years	mths_28_30	Female	dry	Taibatu	treatment	D1	30	mths_28_30	plus2years	5502	1222	1370	1386	0	321	62	1415	54	43	0	1	8	1108	426	267	33	151	0	243	22	0	679	58	10	142	63	11	78	37	0	19	0	0	20	86	0	381
IHAT_647B	11	7to12 mths	mths_10_12	Female	dry	Taibatu	placebo	D1	11	mths_10_12	7to12 mths	3713	2152	1	3338	2097	120	0	0	1894	143	831	1	7	0	0	0	199	0	0	0	0	0	504	0	0	3	7	28	123	0	0	2	0	862	45	0	0	0
IHAT_475A	28	plus2years	mths_28_30	Male	dry	Yorrobawol	treatment	D15	28.4918	mths_28_30	plus2years	497	5358	0	4519	299	1036	2	0	4	30	0	595	167	3	1	0	241	282	0	0	12	0	2	145	0	0	270	0	324	610	15	230	0	0	131	0	1	0
IHAT_031K	24	1to2years	mths_22_24	Female	wet	Yorrobawol	treatment	D85	26.7869	mths_25_27	1to2years	3267	1937	3032	871	0	87	4144	0	13	97	0	9	10	68	191	150	5	408	0	0	177	69	252	39	22	1	35	7	26	76	5	41	0	0	26	0	0	147
IHAT_349G	17	1to2years	mths_16_18	Female	dry	Taibatu	placebo	D1	17	mths_16_18	1to2years	8786	503	824	76	3561	24	2	50	809	63	1895	5	7	24	13	1	0	0	0	1	2	319	0	0	14	43	73	124	8	0	73	0	14	0	79	38	0	74
IHAT_353K	15	1to2years	mths_13_15	Female	wet	Yorrobawol	treatment	D85	17.7869	mths_16_18	1to2years	4166	3067	1	1746	2538	82	4	0	645	120	1095	119	0	1	76	0	13	0	139	1296	107	81	437	26	231	1	72	674	162	29	0	24	87	0	46	0	0	0
IHAT_646A	21	1to2years	mths_19_21	Male	dry	Taibatu	placebo	D15	21.4918	mths_19_21	1to2years	4046	893	991	41	16	6822	1257	0	5	762	0	121	341	230	13	276	22	141	0	0	15	7	0	65	30	5	12	3	18	16	181	71	0	1	73	79	779	0
IHAT_458E	30	plus2years	mths_28_30	Female	wet	Yorrobawol	placebo	D85	32.7869	mths_31_33	plus2years	6019	2308	2704	190	22	1052	230	0	371	187	0	3	150	0	302	385	588	156	7	0	58	0	56	270	0	456	96	37	43	0	71	8	0	0	51	0	1180	427
IHAT_116C	18	1to2years	mths_16_18	Male	dry	Taibatu	treatment	D1	18	mths_16_18	1to2years	7073	1531	1792	1	101	11	4071	0	189	45	69	31	6	155	197	2240	74	225	0	2	0	28	35	0	39	1	8	99	0	1	6	0	282	1	19	124	17	0
IHAT_694C	15	1to2years	mths_13_15	Male	dry	Taibatu	placebo	D1	15	mths_13_15	1to2years	10508	1057	1	459	918	897	0	0	269	10	214	362	8	818	404	0	1284	0	0	0	75	0	11	10	0	39	52	61	36	14	15	9	48	2	139	0	0	0
IHAT_031K	24	1to2years	mths_22_24	Female	wet	Yorrobawol	treatment	D1	24	mths_22_24	1to2years	9	5662	0	4313	481	353	0	0	160	8	0	3	1	15	30	0	13	3	0	0	3	0	9	654	35	0	277	68	695	1832	25	34	1	0	66	0	0	0
IHAT_470D	25	plus2years	mths_25_27	Female	wet	Yorrobawol	treatment	D85	27.7869	mths_28_30	plus2years	7035	981	0	729	226	261	3636	0	286	19	0	9	1	413	800	11	0	347	0	0	109	0	15	48	131	1149	42	33	61	299	1	10	1	1	99	0	0	0
IHAT_688E	17	1to2years	mths_16_18	Female	dry	Kuwonkuba	treatment	D1	17	mths_16_18	1to2years	11970	833	1	82	1550	365	0	0	1651	183	0	0	30	0	24	96	0	0	55	0	0	0	5	0	159	0	46	293	88	26	34	11	79	0	100	0	0	0
IHAT_150K	22	1to2years	mths_22_24	Female	dry	Taibatu	placebo	D15	22.4918	mths_22_24	1to2years	4855	1407	2157	962	26	779	0	7	716	148	0	396	74	170	255	58	790	8	0	150	37	0	337	106	316	202	132	3	275	18	85	55	0	0	109	424	0	0
IHAT_571K	32	plus2years	mths_31_33	Female	dry	Taibatu	placebo	D85	34.7869	mths_34_36	plus2years	6928	1253	1957	51	45	48	4135	1	349	386	0	1454	120	246	88	90	18	13	2	0	309	0	3	26	0	75	7	30	30	16	117	55	0	0	19	100	0	99
IHAT_384B	14	1to2years	mths_13_15	Male	dry	Yorrobawol	treatment	D1	14	mths_13_15	1to2years	5290	2239	2222	461	0	3362	0	0	1106	60	0	354	287	0	145	313	2	218	0	0	0	0	114	738	41	0	37	0	35	35	20	14	0	0	68	0	0	0
IHAT_737H	28	plus2years	mths_28_30	Male	dry	Kuwonkuba	treatment	D85	30.7869	mths_31_33	plus2years	11645	557	1025	63	0	21	3	2727	45	12	0	2	60	1006	21	5	0	436	0	328	0	2	0	32	32	0	75	8	6	30	0	20	0	0	14	0	0	0
IHAT_706K	16	1to2years	mths_16_18	Male	dry	Taibatu	placebo	D85	18.7869	mths_19_21	1to2years	12983	1915	0	709	122	20	0	0	61	3	0	0	0	156	142	940	0	0	0	0	0	0	35	44	26	151	7	6	0	44	0	15	30	0	37	0	0	0
IHAT_698J	37	plus2years	mths_37_40	Male	dry	Taibatu	placebo	D15	37.4918	mths_37_40	plus2years	8216	5986	0	606	0	94	0	433	898	5	0	0	1	0	101	243	3	139	143	0	87	23	11	67	0	86	96	6	62	98	2	33	0	0	48	0	0	99
IHAT_702H	14	1to2years	mths_13_15	Female	dry	Taibatu	treatment	D15	14.4918	mths_13_15	1to2years	6373	863	2008	1256	2618	51	4	28	2086	18	281	2	35	4	192	0	1	0	0	8	32	0	166	0	201	104	48	626	91	0	0	37	0	0	140	0	0	0
IHAT_135K	31	plus2years	mths_31_33	Female	dry	Taibatu	placebo	D1	31	mths_31_33	plus2years	9025	4316	2112	16	0	0	1	2	49	27	0	0	39	106	2	0	0	85	0	0	41	0	0	24	0	77	93	11	80	185	0	55	1	0	67	77	0	0
IHAT_275B	16	1to2years	mths_16_18	Female	dry	Yorrobawol	placebo	D85	18.7869	mths_19_21	1to2years	10977	1651	1369	35	1740	163	0	0	908	439	3	0	99	138	11	0	0	0	0	0	0	0	0	0	70	6	160	72	84	6	31	5	0	0	28	93	17	0
IHAT_435E	15	1to2years	mths_13_15	Male	dry	Yorrobawol	treatment	D1	15	mths_13_15	1to2years	11934	2237	1	190	572	59	0	0	340	6	381	9	12	31	226	0	603	0	0	0	2	325	27	4	193	2	87	7	49	4	0	7	0	0	49	162	0	0
IHAT_664D	15	1to2years	mths_13_15	Female	dry	Kuwonkuba	placebo	D85	17.7869	mths_16_18	1to2years	7437	4345	580	128	1469	22	1	17	383	196	500	2	64	125	187	0	0	0	0	4	10	159	161	2	363	0	1	66	64	2	0	2	0	0	36	0	0	0
IHAT_485B	28	plus2years	mths_28_30	Male	dry	Taibatu	treatment	D15	28.4918	mths_28_30	plus2years	9	7415	0	6731	248	100	0	0	473	110	11	0	432	0	7	0	372	0	0	0	3	0	0	3	0	0	38	7	28	48	15	36	24	0	85	0	0	0
IHAT_269J	23	1to2years	mths_22_24	Male	wet	CHAMOI	treatment	D1	23	mths_22_24	1to2years	9763	3931	687	25	0	2019	0	985	64	1	0	0	24	261	12	9	268	12	8	212	1	0	0	0	0	0	13	16	26	25	0	147	9	0	61	17	6	150
IHAT_737H	28	plus2years	mths_28_30	Male	dry	Kuwonkuba	treatment	D15	28.4918	mths_28_30	plus2years	1036	7400	4	3187	28	1	1	0	0	65	0	0	31	47	230	239	0	967	0	0	16	0	88	54	0	0	88	66	551	12	5	0	0	0	0	0	0	0
IHAT_672A	30	plus2years	mths_28_30	Male	dry	Taibatu	placebo	D85	32.7869	mths_31_33	plus2years	9003	2058	1534	35	33	2	4305	54	17	75	0	0	160	110	104	348	0	100	0	159	98	0	3	104	0	25	7	14	9	11	16	28	0	0	26	26	0	58
IHAT_480K	22	1to2years	mths_22_24	Male	wet	CHAMOI	placebo	D1	22	mths_22_24	1to2years	6035	2166	154	1481	89	91	952	0	300	93	0	87	38	0	113	1293	99	482	0	0	23	0	294	0	0	1174	55	2	2	79	19	70	0	0	56	0	0	0
IHAT_489F	26	plus2years	mths_25_27	Female	wet	Yorrobawol	treatment	D1	26	mths_25_27	plus2years	6221	3797	3672	162	0	0	1	0	209	2	0	0	7	0	96	870	0	100	142	150	118	0	85	46	0	18	70	5	79	183	0	47	0	0	57	0	0	413
IHAT_175E	27	plus2years	mths_25_27	Male	dry	Taibatu	treatment	D1	27	mths_25_27	plus2years	12754	4114	0	449	6	15	0	0	76	35	0	10	128	120	0	0	10	0	136	0	0	45	67	88	64	0	139	13	30	0	6	54	210	0	53	0	0	0
IHAT_484G	22	1to2years	mths_22_24	Female	wet	Yorrobawol	treatment	D1	22	mths_22_24	1to2years	8	3551	1	8135	484	1165	1	1	712	28	0	122	9	0	554	0	4	94	0	0	16	0	187	263	0	0	9	0	36	71	0	4	0	200	78	0	0	0
IHAT_186B	14	1to2years	mths_13_15	Male	dry	Yorrobawol	placebo	D1	14	mths_13_15	1to2years	9494	3031	1000	84	740	217	0	203	873	10	12	1	47	45	7	1	133	0	8	0	0	82	8	1	29	1	1	21	26	16	11	1	538	1250	92	0	0	0
IHAT_487C	20	1to2years	mths_19_21	Male	wet	Yorrobawol	placebo	D85	22.7869	mths_22_24	1to2years	6027	1747	2773	10	249	473	1	2464	14	284	0	1174	511	120	2	0	1166	0	0	79	3	1	11	1	108	73	116	63	58	17	51	6	12	0	18	176	0	1
IHAT_584E	28	plus2years	mths_28_30	Female	wet	CHAMOI	treatment	D15	28.4918	mths_28_30	plus2years	7235	2349	2156	10	1	350	2030	1590	548	108	0	12	9	68	27	169	0	134	0	85	1	0	25	68	0	119	104	21	23	83	6	7	0	0	16	44	0	158
IHAT_542C	15	1to2years	mths_13_15	Female	dry	Kuwonkuba	treatment	D85	17.7869	mths_16_18	1to2years	6385	2583	3397	486	247	13	1	0	96	130	0	153	201	166	38	0	0	1176	0	0	201	29	221	22	94	14	113	45	31	233	23	19	46	0	73	0	1476	20
IHAT_645C	25	plus2years	mths_25_27	Female	dry	Kuwonkuba	treatment	D15	25.4918	mths_25_27	plus2years	4198	2559	1794	300	543	5362	0	337	291	31	0	67	173	4	65	58	69	6	0	0	12	86	166	86	42	16	88	75	4	2	49	39	0	0	151	0	0	105
IHAT_419E	20	1to2years	mths_19_21	Female	dry	Darsilami	treatment	D15	20.4918	mths_19_21	1to2years	8996	3996	2459	1486	0	11	0	126	30	0	0	0	27	204	44	0	1	197	0	0	59	0	169	0	0	3	27	1	1	0	0	25	0	0	46	14	0	21
IHAT_263D	17	1to2years	mths_16_18	Female	wet	CHAMOI	treatment	D1	17	mths_16_18	1to2years	4509	2094	3027	425	732	2218	0	0	321	353	9	348	130	487	0	0	87	0	0	393	0	66	168	0	845	0	37	131	111	0	2	11	0	0	114	0	0	0
IHAT_353K	15	1to2years	mths_13_15	Female	wet	Yorrobawol	treatment	D15	15.4918	mths_13_15	1to2years	5999	2019	0	1233	1843	450	0	0	698	97	1028	7	1	0	4	16	318	0	117	0	44	491	54	61	80	0	93	317	19	36	11	15	41	0	135	0	0	0
IHAT_604E	15	1to2years	mths_13_15	Female	dry	Darsilami	treatment	D85	17.7869	mths_16_18	1to2years	12135	1159	1486	6	297	1079	0	0	386	83	0	188	53	0	0	1	13	0	584	0	0	0	0	0	63	51	83	42	2	4	57	0	461	0	45	0	0	0
IHAT_053B	17	1to2years	mths_16_18	Female	wet	Darsilami	treatment	D15	17.4918	mths_16_18	1to2years	8024	1373	1580	11	1090	82	529	0	136	665	564	177	213	173	30	0	19	0	13	111	0	115	6	9	665	2	20	310	179	13	197	18	74	0	25	0	0	0
IHAT_029D	21	1to2years	mths_19_21	Male	wet	Taibatu	treatment	D1	21	mths_19_21	1to2years	7815	1799	3054	38	201	57	449	2079	22	22	0	0	83	105	98	16	2	1	0	187	79	0	33	82	11	250	21	34	18	12	1	16	0	0	32	305	0	66
IHAT_409G	18	1to2years	mths_16_18	Female	dry	Darsilami	treatment	D1	18	mths_16_18	1to2years	8971	3107	1743	107	1288	842	0	30	218	143	0	216	728	117	0	0	17	0	0	0	12	49	0	2	61	0	22	30	11	0	65	36	0	0	90	0	0	0
IHAT_572E	9	7to12 mths	mths_07_09	Female	dry	Kuwonkuba	treatment	D15	9.4918	mths_07_09	7to12 mths	7621	72	2	5924	1666	720	0	0	1	9	991	0	24	0	0	0	6	0	2	0	0	0	0	1	1	0	0	26	1	0	0	0	0	438	12	0	0	0
IHAT_325E	14	1to2years	mths_13_15	Female	wet	Taibatu	treatment	D15	14.4918	mths_13_15	1to2years	7461	3262	1	719	1499	260	0	0	118	16	0	0	11	0	134	0	1	716	13	0	20	28	203	0	6	0	25	19	329	99	0	18	367	317	154	0	0	0
IHAT_160B	9	7to12 mths	mths_07_09	Male	dry	Kuwonkuba	placebo	D85	11.7869	mths_10_12	7to12 mths	7156	945	3421	202	1392	540	0	0	1696	58	512	127	22	0	229	0	56	0	175	1424	6	236	37	0	4	18	5	85	7	0	1	1	0	0	31	23	0	0
IHAT_294K	26	plus2years	mths_25_27	Female	dry	Taibatu	treatment	D1	26	mths_25_27	plus2years	9295	1633	862	602	1026	94	81	148	54	802	2	38	514	246	4	0	0	31	0	0	29	1	1	9	1	105	270	40	46	329	177	14	1	0	54	0	0	174
IHAT_501C	17	1to2years	mths_16_18	Female	wet	CHAMOI	placebo	D85	19.7869	mths_19_21	1to2years	6014	2514	2521	17	0	149	524	2306	265	105	0	7	126	0	18	310	66	116	0	806	8	0	47	249	14	180	286	9	89	253	71	43	0	0	54	0	0	97
IHAT_485B	28	plus2years	mths_28_30	Male	dry	Taibatu	treatment	D1	28	mths_28_30	plus2years	4	3996	1	6488	187	533	0	1	673	265	7	0	173	0	2	0	0	0	0	0	46	0	0	90	0	0	157	4	300	103	0	107	7	0	209	0	0	0
IHAT_056G	21	1to2years	mths_19_21	Male	wet	Taibatu	placebo	D1	21	mths_19_21	1to2years	9994	3152	837	148	954	799	0	0	167	24	0	0	133	452	0	173	9	0	1	0	1	0	11	0	375	0	267	7	112	77	3	291	0	0	47	0	0	0
IHAT_294K	26	plus2years	mths_25_27	Female	dry	Taibatu	treatment	D85	28.7869	mths_28_30	plus2years	11003	966	2219	219	0	36	399	303	1	49	0	21	23	130	216	194	24	257	0	0	20	0	5	35	1	70	48	29	77	83	20	35	0	0	41	0	0	71
IHAT_550B	17	1to2years	mths_16_18	Female	dry	Kuwonkuba	treatment	D85	19.7869	mths_19_21	1to2years	1379	3095	3976	497	1293	275	0	1	426	1748	79	262	3368	95	24	0	0	1	0	58	219	0	4	0	7	1	372	26	13	8	331	8	0	0	29	0	0	9
IHAT_104B	22	1to2years	mths_22_24	Male	wet	CHAMOI	treatment	D1	22	mths_22_24	1to2years	8395	2957	2305	76	0	168	0	0	8	161	0	129	34	292	14	0	0	0	15	0	0	0	55	238	230	42	410	138	101	439	93	21	0	0	58	0	0	0
IHAT_215K	17	1to2years	mths_16_18	Male	dry	Darsilami	treatment	D1	17	mths_16_18	1to2years	8041	431	1346	146	8	69	0	882	1	2906	0	890	800	122	1	0	3	3	0	19	18	0	0	0	0	31	173	4	18	63	677	6	0	0	41	0	0	0
IHAT_050C	21	1to2years	mths_19_21	Male	dry	Yorrobawol	placebo	D85	23.7869	mths_22_24	1to2years	7235	4368	1160	139	37	409	2288	281	143	27	0	71	98	61	50	34	0	0	5	0	3	0	366	49	210	162	36	0	8	43	19	9	0	0	26	1	0	0
IHAT_665G	12	7to12 mths	mths_10_12	Female	wet	CHAMOI	placebo	D1	12	mths_10_12	7to12 mths	8145	2084	2202	128	0	16	72	1083	18	15	0	1086	18	9	72	21	20	128	459	117	79	1	7	298	2	70	217	37	92	123	15	57	0	0	61	0	0	134
IHAT_226G	9	7to12 mths	mths_07_09	Male	dry	Darsilami	treatment	D85	11.7869	mths_10_12	7to12 mths	5509	1356	1	1363	1408	3601	4	0	153	92	0	1062	1	0	0	1	4	0	1172	1	0	0	0	0	0	0	1	164	12	0	288	1082	956	22	33	0	0	0
IHAT_193K	18	1to2years	mths_16_18	Male	dry	Taibatu	placebo	D85	20.7869	mths_19_21	1to2years	7448	2769	824	28	55	598	1388	1396	4	12	0	38	20	30	19	1	105	323	0	8	0	0	46	7	57	5	10	1	27	31	0	20	0	0	29	1	1	0
IHAT_430C	27	plus2years	mths_25_27	Male	dry	Taibatu	treatment	D1	27	mths_25_27	plus2years	8235	3924	1	1507	1118	133	632	0	718	37	8	0	167	0	64	0	1	376	5	0	16	12	233	12	148	0	152	73	43	241	10	26	1	0	28	0	0	0
IHAT_169G	19	1to2years	mths_19_21	Male	wet	Yorrobawol	treatment	D15	19.4918	mths_19_21	1to2years	6541	3407	3408	40	433	2705	0	56	156	11	25	32	7	31	110	0	2	0	0	16	9	0	82	0	52	80	257	77	108	27	17	19	1	0	22	37	0	0
IHAT_427A	28	plus2years	mths_28_30	Male	dry	Taibatu	placebo	D85	30.7869	mths_31_33	plus2years	7	2521	0	5779	1147	902	0	0	0	68	0	880	86	0	0	0	7	0	0	0	94	0	0	398	0	0	324	0	193	1122	18	6	0	0	102	0	0	0
IHAT_548H	20	1to2years	mths_19_21	Female	wet	Taibatu	placebo	D85	22.7869	mths_22_24	1to2years	3658	530	2703	146	49	498	2594	2364	39	135	0	0	350	407	82	57	111	307	19	107	34	26	119	45	24	150	473	62	68	24	34	25	0	0	69	328	0	70
IHAT_565C	30	plus2years	mths_28_30	Female	wet	Darsilami	treatment	D1	30	mths_28_30	plus2years	9581	2423	0	794	41	3370	0	0	110	74	0	12	21	238	10	3	34	178	0	1	7	0	43	15	121	0	160	4	99	32	2	87	0	0	34	0	0	0
IHAT_216J	26	plus2years	mths_25_27	Male	wet	Yorrobawol	placebo	D15	26.4918	mths_25_27	plus2years	9077	1437	927	58	4	441	1	1079	170	33	0	0	35	2	410	78	78	0	0	0	2963	0	108	18	0	11	0	1	7	56	3	31	0	0	41	5	0	0
IHAT_527C	9	7to12 mths	mths_07_09	Male	wet	Yorrobawol	treatment	D1	9	mths_07_09	7to12 mths	9361	4941	1	157	0	244	2	0	926	49	1	52	201	10	15	1	66	390	748	0	6	1	9	276	27	234	127	1	18	191	17	21	0	0	37	17	12	0
IHAT_255A	29	plus2years	mths_28_30	Female	dry	Yorrobawol	treatment	D85	31.7869	mths_31_33	plus2years	8568	1964	432	30	1	120	1161	0	9	21	0	879	44	15	121	74	0	453	0	366	44	0	36	274	0	29	77	37	82	21	0	29	1	0	32	97	0	463
IHAT_311F	22	1to2years	mths_22_24	Female	wet	Taibatu	treatment	D15	22.4918	mths_22_24	1to2years	2	17	0	74	37	6854	2	1	0	263	1	310	2222	0	0	0	4452	0	0	0	0	0	0	0	0	0	0	0	0	0	1764	0	0	0	0	0	0	0
IHAT_668B	22	1to2years	mths_22_24	Male	wet	CHAMOI	treatment	D85	24.7869	mths_25_27	1to2years	5998	1807	3642	221	0	0	0	1767	341	73	0	24	10	41	103	1499	2	1163	0	0	639	10	5	66	1	19	43	1	74	69	12	8	7	0	53	0	0	0
IHAT_212B	23	1to2years	mths_22_24	Male	wet	CHAMOI	treatment	D1	23	mths_22_24	1to2years	7996	1755	1519	4	62	107	2	1582	164	37	0	2815	77	10	7	0	111	54	0	125	33	167	1	112	171	0	19	179	70	43	16	12	0	0	24	0	1	0
IHAT_121G	21	1to2years	mths_19_21	Male	dry	Kuwonkuba	treatment	D1	21	mths_19_21	1to2years	12552	3015	2	989	3	133	0	2	242	9	0	2	62	0	64	212	509	96	0	1	123	0	58	21	10	1	45	2	11	22	16	0	0	0	12	0	0	0
IHAT_741K	7	7to12 mths	mths_07_09	Male	wet	Yorrobawol	treatment	D85	9.78689	mths_10_12	7to12 mths	9121	3041	841	65	130	119	0	1332	185	69	0	921	224	1196	0	0	0	0	0	0	0	64	89	134	4	0	28	10	80	251	44	45	2	1	105	0	0	0
IHAT_157C	35	plus2years	mths_34_36	Male	dry	Taibatu	treatment	D1	35	mths_34_36	plus2years	8873	1722	2094	1035	4	83	155	156	16	369	0	38	272	233	29	55	710	15	0	135	31	0	20	108	2	38	118	22	30	160	73	16	0	0	32	0	0	95
IHAT_721J	35	plus2years	mths_34_36	Male	dry	Darsilami	treatment	D15	35.4918	mths_34_36	plus2years	9323	4605	1748	61	101	76	1	0	64	11	0	6	31	547	104	6	37	0	1	0	251	0	35	14	44	120	31	23	61	36	0	23	0	0	25	0	0	0
IHAT_531A	35	plus2years	mths_34_36	Male	dry	Taibatu	treatment	D1	35	mths_34_36	plus2years	8257	3478	2407	15	35	231	1	1671	490	46	0	0	93	0	0	74	2	20	0	0	7	0	13	20	153	61	75	74	69	317	28	37	0	0	42	0	0	0
IHAT_413K	19	1to2years	mths_19_21	Male	dry	Yorrobawol	placebo	D85	21.7869	mths_22_24	1to2years	8516	2721	1709	326	0	167	0	0	369	175	0	315	604	678	84	180	120	6	983	0	52	0	0	43	0	0	100	27	61	166	191	121	119	0	59	0	0	0
IHAT_730C	13	1to2years	mths_13_15	Male	dry	Kuwonkuba	treatment	D15	13.4918	mths_13_15	1to2years	2057	3551	5395	1335	860	294	1	35	139	106	25	2	128	200	4	0	6	0	23	0	1	0	278	400	1	0	28	948	259	0	80	8	494	5	33	0	0	0
IHAT_270K	18	1to2years	mths_16_18	Female	dry	Kuwonkuba	placebo	D15	18.4918	mths_16_18	1to2years	6014	2521	53	11	0	1350	0	2	1	153	0	39	915	0	0	0	13	0	0	0	0	0	0	151	0	12	2043	0	79	1521	310	207	0	0	150	0	0	0
IHAT_631E	21	1to2years	mths_19_21	Female	wet	Yorrobawol	treatment	D85	23.7869	mths_22_24	1to2years	9851	3390	1000	164	39	709	331	0	250	544	0	28	372	0	62	1	26	0	92	185	17	0	31	64	44	110	110	0	58	15	15	43	87	0	35	24	0	0
IHAT_241A	20	1to2years	mths_19_21	Female	wet	CHAMOI	treatment	D85	22.7869	mths_22_24	1to2years	11042	2667	1	565	1035	134	0	0	77	96	0	28	4	292	287	116	34	0	135	0	7	764	4	34	0	0	153	6	54	84	1	41	0	0	65	0	0	29
IHAT_387J	27	plus2years	mths_25_27	Male	dry	Yorrobawol	placebo	D1	27	mths_25_27	plus2years	13130	2279	171	278	0	45	1	1	2	81	0	42	203	53	9	0	8	92	0	0	105	0	331	212	16	99	69	1	2	78	24	28	0	0	66	129	0	0
IHAT_318K	14	1to2years	mths_13_15	Male	wet	Yorrobawol	treatment	D85	16.7869	mths_16_18	1to2years	8800	1698	2560	26	5	80	1337	1	7	49	0	93	68	127	27	92	276	268	0	54	127	9	21	13	17	55	64	0	11	5	10	15	0	0	22	29	2071	26
IHAT_473E	14	1to2years	mths_13_15	Male	wet	CHAMOI	treatment	D15	14.4918	mths_13_15	1to2years	9906	2198	1467	39	1200	784	1	0	130	27	0	137	75	449	23	1	28	0	0	137	0	21	43	0	155	16	51	121	57	0	4	31	44	0	85	203	0	0
IHAT_486H	10	7to12 mths	mths_10_12	Female	dry	Darsilami	treatment	D1	10	mths_10_12	7to12 mths	2	1	1	7682	2632	1398	1	0	0	41	0	1	157	0	0	1	62	0	0	0	1	16	0	0	0	0	1	251	37	0	21	259	0	3211	288	0	0	0
IHAT_482D	15	1to2years	mths_13_15	Female	dry	Taibatu	treatment	D15	15.4918	mths_13_15	1to2years	3	0	1	8430	8	1866	3147	0	279	80	4	0	55	1	0	0	137	0	0	0	0	0	0	0	1	0	0	0	0	0	191	1886	941	596	0	0	0	0
IHAT_250D	19	1to2years	mths_19_21	Male	wet	CHAMOI	treatment	D15	19.4918	mths_19_21	1to2years	6592	2965	2242	350	179	28	0	2354	10	57	0	142	64	113	90	155	101	0	176	614	209	0	89	0	131	0	29	75	81	68	14	25	112	0	63	0	0	0
IHAT_379C	24	1to2years	mths_22_24	Female	dry	Yorrobawol	placebo	D15	24.4918	mths_22_24	1to2years	7587	2634	2521	229	15	1	567	2765	0	25	0	2	2	0	79	1	0	176	0	68	0	0	0	242	0	0	47	5	59	174	3	34	0	0	56	0	0	0
IHAT_562G	18	1to2years	mths_16_18	Male	dry	Taibatu	treatment	D1	18	mths_16_18	1to2years	8022	2049	2888	199	1561	182	0	17	353	213	757	11	7	228	11	0	5	1	96	0	0	16	31	0	182	1	105	52	143	6	88	16	5	0	73	0	0	1
IHAT_549J	20	1to2years	mths_19_21	Male	wet	Taibatu	placebo	D15	20.4918	mths_19_21	1to2years	6550	2960	4796	522	0	336	0	0	0	325	0	26	106	504	3	0	180	430	0	0	24	0	81	116	0	0	93	11	79	430	14	28	0	0	46	0	0	0
IHAT_366B	19	1to2years	mths_19_21	Female	dry	Kuwonkuba	treatment	D1	19	mths_19_21	1to2years	10859	4499	0	299	4	69	0	0	37	123	0	41	107	705	21	25	9	0	11	215	43	0	18	88	124	24	86	3	35	80	0	80	1	0	44	0	0	0
IHAT_528A	15	1to2years	mths_13_15	Female	dry	Kuwonkuba	placebo	D85	17.7869	mths_16_18	1to2years	6740	1542	0	1240	960	146	2	0	1563	423	1578	623	67	31	0	0	46	0	61	0	0	0	49	1	421	8	41	320	568	0	14	33	144	0	86	0	0	0
IHAT_689C	20	1to2years	mths_19_21	Female	wet	Yorrobawol	treatment	D1	20	mths_19_21	1to2years	8940	2001	1778	185	980	16	0	6	525	1864	445	0	302	1	5	1	17	0	0	1	0	16	53	0	51	0	4	51	62	1	88	2	0	0	94	0	0	1
IHAT_728D	22	1to2years	mths_22_24	Male	dry	Yorrobawol	placebo	D1	22	mths_22_24	1to2years	5	3261	1	3459	1769	2917	0	0	23	98	771	6	642	304	4	0	1	124	0	206	83	957	19	15	0	51	101	53	65	61	146	34	0	81	24	0	0	0
IHAT_174A	12	7to12 mths	mths_10_12	Male	wet	CHAMOI	treatment	D1	12	mths_10_12	7to12 mths	1210	2926	541	1651	3494	3194	0	0	266	607	0	25	24	0	0	0	94	0	0	0	0	447	1	0	119	0	61	147	0	0	348	12	0	0	39	0	0	0
IHAT_610G	29	plus2years	mths_28_30	Female	dry	Taibatu	treatment	D15	29.4918	mths_28_30	plus2years	7179	1508	3325	1058	0	67	0	0	1764	35	0	0	546	0	2	0	692	104	610	0	686	0	46	281	1	0	15	1	3	21	28	45	0	0	39	0	0	1
IHAT_512H	21	1to2years	mths_19_21	Male	wet	Taibatu	treatment	D85	23.7869	mths_22_24	1to2years	9040	3785	0	682	2	51	0	1	120	100	0	53	406	536	0	0	17	379	26	0	0	0	9	427	0	220	255	25	244	272	43	31	511	0	31	0	0	0
IHAT_491A	26	plus2years	mths_25_27	Female	dry	Taibatu	placebo	D1	26	mths_25_27	plus2years	11801	1271	0	988	33	1	0	0	1249	116	1	236	61	52	0	0	13	0	944	0	4	0	439	100	71	0	552	169	96	138	11	17	94	0	78	0	0	0
IHAT_241A	20	1to2years	mths_19_21	Female	wet	CHAMOI	treatment	D1	20	mths_19_21	1to2years	8971	2250	2	1225	761	124	0	0	52	20	0	65	58	692	550	178	70	1182	102	0	9	0	49	2	0	0	327	5	75	98	33	21	0	0	150	0	0	0
IHAT_001D	36	plus2years	mths_34_36	Male	dry	Darsilami	treatment	D85	38.7869	mths_37_40	plus2years	9901	2488	661	16	336	255	0	1353	291	58	0	35	194	0	18	3	0	12	0	173	4	86	0	8	3	377	12	39	84	78	45	578	0	0	38	96	0	219
IHAT_479B	27	plus2years	mths_25_27	Male	dry	Darsilami	treatment	D1	27	mths_25_27	plus2years	9938	3765	2254	19	0	19	0	1	3	28	0	104	19	559	7	0	3	165	0	37	0	0	42	83	1	36	71	1	21	52	4	84	0	0	247	0	0	421
IHAT_527C	9	7to12 mths	mths_07_09	Male	wet	Yorrobawol	treatment	D85	11.7869	mths_10_12	7to12 mths	1583	322	1	4892	1693	20	233	63	752	480	42	0	1	459	0	22	8	0	725	1	1	180	243	0	67	3	0	241	7	0	0	1	20	0	105	0	0	0
IHAT_123E	31	plus2years	mths_31_33	Male	dry	Taibatu	treatment	D1	31	mths_31_33	plus2years	7102	1425	3991	274	1	20	0	52	9	372	0	0	30	1	823	355	12	989	0	0	56	0	8	21	5	479	62	12	73	47	71	39	0	0	11	0	0	107
IHAT_717C	18	1to2years	mths_16_18	Male	wet	Taibatu	treatment	D1	18	mths_16_18	1to2years	10292	327	3	933	683	316	513	0	1414	88	1693	79	10	88	0	0	239	0	5	0	0	337	156	0	0	1	47	31	28	0	0	1	9	0	17	0	0	0
IHAT_489F	26	plus2years	mths_25_27	Female	wet	Yorrobawol	treatment	D85	28.7869	mths_28_30	plus2years	8634	2673	2850	252	0	78	3	0	538	10	0	20	22	2	35	5	4	1608	0	94	88	0	82	9	1	198	311	3	27	40	16	53	0	0	59	0	0	293
IHAT_266F	30	plus2years	mths_28_30	Female	dry	Taibatu	treatment	D1	30	mths_28_30	plus2years	7	7170	2	2852	15	843	0	0	1502	11	0	6	199	1	0	0	1	0	3768	0	0	0	164	1	0	0	22	0	10	123	62	55	1	0	41	0	0	1
IHAT_443G	15	1to2years	mths_13_15	Female	dry	Kuwonkuba	treatment	D1	15	mths_13_15	1to2years	7436	1160	2193	65	490	0	4448	1	257	73	0	0	32	0	74	121	1	18	6	265	4	462	3	53	193	46	5	191	129	53	34	36	24	0	92	0	0	0
IHAT_086F	10	7to12 mths	mths_10_12	Female	dry	Kuwonkuba	treatment	D1	10	mths_10_12	7to12 mths	6995	840	3516	43	1807	0	0	1	818	198	1546	0	266	102	8	0	0	0	0	0	16	432	22	3	189	0	150	413	72	0	115	11	2	0	56	0	65	0
IHAT_136J	10	7to12 mths	mths_10_12	Male	dry	Kuwonkuba	placebo	D1	10	mths_10_12	7to12 mths	8648	940	706	0	1134	3038	0	1197	64	369	8	7	4	97	0	76	0	0	0	0	0	229	7	0	1	1	47	28	10	0	18	0	0	0	137	113	0	0
IHAT_699B	21	1to2years	mths_19_21	Female	dry	Yorrobawol	treatment	D15	21.4918	mths_19_21	1to2years	6303	1717	2250	39	21	2051	908	661	416	1	0	19	3	298	245	1186	19	0	0	156	1	0	419	0	12	7	2	1	5	2	47	5	0	0	10	956	0	66
IHAT_364J	35	plus2years	mths_34_36	Male	dry	Taibatu	treatment	D15	35.4918	mths_34_36	plus2years	5271	4332	6	3131	5	29	1	5	71	55	2	2	76	185	116	1	306	0	89	0	42	0	29	154	82	242	304	91	175	382	23	68	97	0	102	0	0	0
IHAT_293H	19	1to2years	mths_19_21	Female	dry	Darsilami	treatment	D1	19	mths_19_21	1to2years	18	2791	0	2838	160	1950	1	0	322	4211	0	105	1298	2	0	0	927	0	0	0	4	16	31	43	0	89	2	4	18	0	1901	59	0	0	106	0	0	0
IHAT_304G	24	1to2years	mths_22_24	Female	dry	Taibatu	treatment	D15	24.4918	mths_22_24	1to2years	7877	2548	2561	1035	170	497	293	959	69	279	0	76	71	353	5	0	1	0	0	0	250	0	9	873	0	13	11	18	12	0	47	62	1	0	90	19	0	0
IHAT_078D	15	1to2years	mths_13_15	Male	wet	CHAMOI	treatment	D1	15	mths_13_15	1to2years	7533	2211	1900	20	185	917	0	1234	108	49	25	24	7	73	268	138	1	0	0	137	99	38	47	15	131	30	67	55	58	1	14	9	2	0	21	334	0	0
IHAT_120D	17	1to2years	mths_16_18	Male	dry	Kuwonkuba	treatment	D1	17	mths_16_18	1to2years	9490	1139	1026	6	5	12	0	2016	236	177	0	0	289	233	9	144	0	15	0	0	1	1	94	24	65	74	158	12	58	0	1	32	0	0	36	1635	0	0
IHAT_682B	16	1to2years	mths_16_18	Male	dry	Taibatu	treatment	D15	16.4918	mths_16_18	1to2years	7333	2872	1216	137	431	318	4	2212	412	61	160	4	0	6	0	277	148	0	0	30	0	0	61	0	376	0	91	109	232	6	49	51	567	0	132	2	0	0
IHAT_141F	30	plus2years	mths_28_30	Male	dry	Darsilami	placebo	D1	30	mths_28_30	plus2years	7995	5639	52	127	62	14	0	492	187	108	0	0	22	98	172	642	0	32	0	177	32	0	55	7	0	0	50	9	15	9	11	62	0	0	47	115	0	17
IHAT_679K	23	1to2years	mths_22_24	Male	wet	Darsilami	treatment	D85	25.7869	mths_25_27	1to2years	8208	2169	2820	67	0	311	127	1207	0	123	0	102	193	87	59	166	399	48	9	198	226	0	45	327	0	48	27	8	26	37	5	27	0	0	17	0	0	95
IHAT_365H	20	1to2years	mths_19_21	Male	dry	Kuwonkuba	placebo	D15	20.4918	mths_19_21	1to2years	8681	2640	3706	114	2	213	347	0	230	119	0	862	153	0	17	0	0	773	35	0	30	0	0	25	83	48	41	10	57	12	117	39	0	0	22	0	0	0
IHAT_222J	30	plus2years	mths_28_30	Male	dry	Kuwonkuba	treatment	D15	30.4918	mths_28_30	plus2years	21	3952	1	3617	911	1716	0	0	643	153	1	9	215	1161	2	0	106	10	0	0	7	0	9	10	2	0	40	21	347	151	26	470	0	0	108	0	0	0
IHAT_147H	26	plus2years	mths_25_27	Male	wet	Yorrobawol	placebo	D1	26	mths_25_27	plus2years	7	6869	0	4745	2	3676	0	1	253	1107	0	107	13	0	0	0	161	0	1	0	0	0	0	0	0	0	0	0	0	0	406	43	0	0	0	0	0	1
IHAT_462J	33	plus2years	mths_31_33	Female	dry	Darsilami	treatment	D85	35.7869	mths_34_36	plus2years	7124	3138	2022	777	56	162	553	2019	655	39	0	5	165	0	0	0	465	0	0	0	0	1	26	404	0	0	27	16	21	187	0	93	0	0	15	0	0	87
IHAT_027J	32	plus2years	mths_31_33	Male	dry	Taibatu	placebo	D85	34.7869	mths_34_36	plus2years	10941	5101	0	461	2	4	0	0	759	6	0	0	12	1	33	352	0	111	9	0	88	0	8	28	0	0	70	2	65	79	1	86	0	0	37	0	0	0
IHAT_287B	27	plus2years	mths_25_27	Male	dry	Taibatu	treatment	D1	27	mths_25_27	plus2years	7	3856	8114	504	25	1446	1	0	282	10	0	29	862	0	17	0	0	0	0	0	154	4	10	84	0	0	28	1	4	18	22	46	0	0	53	0	0	0
IHAT_265E	37	plus2years	mths_37_40	Female	dry	Darsilami	placebo	D1	37	mths_37_40	plus2years	9709	1573	0	124	0	19	1	1818	0	138	0	1	26	98	443	467	2	381	0	1	483	0	180	1	50	47	26	0	59	30	33	36	0	0	70	69	0	0
IHAT_464E	19	1to2years	mths_19_21	Female	wet	CHAMOI	treatment	D15	19.4918	mths_19_21	1to2years	8863	3646	1774	28	9	460	820	1908	4	18	0	0	85	7	0	0	5	0	154	42	5	0	0	16	23	62	7	0	46	227	8	16	193	0	25	9	0	165
IHAT_432C	18	1to2years	mths_16_18	Male	wet	Taibatu	placebo	D85	20.7869	mths_19_21	1to2years	8193	2364	687	44	1	406	0	2282	171	19	0	367	130	224	16	13	135	6	77	0	220	0	28	225	152	96	212	4	86	305	26	80	0	0	65	0	0	0
IHAT_724H	31	plus2years	mths_31_33	Male	dry	Taibatu	placebo	D15	31.4918	mths_31_33	plus2years	6475	1105	1801	1540	49	33	3893	6	572	9	0	0	120	95	133	41	0	338	501	92	49	0	29	44	224	13	84	2	36	124	3	27	0	0	82	0	0	0
IHAT_642G	15	1to2years	mths_13_15	Male	wet	Taibatu	treatment	D1	15	mths_13_15	1to2years	2084	233	2042	4668	3356	218	37	1	1227	25	2078	34	32	108	3	2	25	2	0	7	1	269	2	0	844	5	20	329	20	0	6	0	0	8	0	4	28	1
IHAT_198D	29	plus2years	mths_28_30	Female	dry	Yorrobawol	treatment	D85	31.7869	mths_31_33	plus2years	10451	3283	0	472	1	285	0	0	65	82	0	100	151	833	13	0	0	201	2	1	9	0	62	65	0	938	464	0	62	408	47	27	0	0	127	0	0	84
IHAT_670E	18	1to2years	mths_16_18	Female	wet	Yorrobawol	treatment	D85	20.7869	mths_19_21	1to2years	6670	1383	1911	29	0	1247	69	1733	333	433	0	5	170	105	86	503	5	433	0	100	16	15	36	11	26	34	23	7	163	157	24	12	0	0	60	0	0	184
IHAT_285C	30	plus2years	mths_28_30	Male	dry	Kuwonkuba	treatment	D85	32.7869	mths_31_33	plus2years	8345	3859	3093	94	15	52	0	1	583	8	0	66	32	0	95	381	0	206	0	0	140	0	8	36	0	99	31	0	37	13	2	11	0	0	6	79	0	60
IHAT_536E	13	1to2years	mths_13_15	Female	dry	Taibatu	placebo	D1	13	mths_13_15	1to2years	3006	299	884	321	2556	3251	0	0	344	541	331	182	96	0	0	0	854	0	89	40	1	347	40	0	40	11	4	53	3	0	92	7	0	0	24	1	0	0
IHAT_065B	8	7to12 mths	mths_07_09	Male	wet	Yorrobawol	treatment	D15	8.4918	mths_07_09	7to12 mths	5373	0	3104	208	3352	1213	0	0	0	43	2097	0	0	311	0	0	1	0	0	0	0	0	0	0	44	7	0	151	25	0	8	0	0	106	0	38	0	0
IHAT_748B	21	1to2years	mths_19_21	Female	wet	Yorrobawol	treatment	D15	21.4918	mths_19_21	1to2years	5897	2919	3326	1579	175	297	835	0	102	14	5	16	24	200	18	588	14	0	165	0	397	0	568	85	26	1	63	47	99	65	5	10	11	0	44	0	0	0
IHAT_336K	18	1to2years	mths_16_18	Male	dry	Darsilami	treatment	D85	20.7869	mths_19_21	1to2years	4752	2629	1017	478	133	4362	2322	0	168	5	3	0	9	0	28	522	0	53	0	252	39	0	324	176	154	51	97	136	21	110	19	37	39	0	19	0	0	0
IHAT_446B	21	1to2years	mths_19_21	Female	wet	Yorrobawol	placebo	D85	23.7869	mths_22_24	1to2years	6387	1785	4929	39	5	668	414	66	340	50	0	10	78	5	58	1	2482	55	6	300	44	0	34	82	0	139	38	11	47	21	45	10	0	0	20	53	0	177
IHAT_104B	22	1to2years	mths_22_24	Male	wet	CHAMOI	treatment	D15	22.4918	mths_22_24	1to2years	4033	3379	5135	1228	0	326	0	0	326	297	0	0	522	400	16	0	534	0	1714	0	2	0	324	0	63	0	1	1	19	0	86	39	28	0	8	0	0	0
IHAT_006J	26	plus2years	mths_25_27	Female	dry	Yorrobawol	placebo	D85	28.7869	mths_28_30	plus2years	6508	3818	0	15	610	544	0	1997	0	319	0	627	39	23	0	0	34	0	0	0	0	11	0	959	492	101	4	71	8	10	113	0	0	0	132	130	0	0
IHAT_692H	28	plus2years	mths_28_30	Male	dry	Taibatu	placebo	D1	28	mths_28_30	plus2years	5922	2731	1	4076	1	423	0	0	862	3	0	0	150	0	0	0	941	0	2757	0	0	0	78	3	98	2	169	0	48	1	36	138	0	0	19	0	0	0
IHAT_130A	25	plus2years	mths_25_27	Male	wet	Yorrobawol	treatment	D15	25.4918	mths_25_27	plus2years	74	2814	0	4453	1	5737	0	0	99	24	0	8	32	0	0	1	217	0	4998	0	0	0	24	3	0	0	0	0	23	0	42	13	1	0	10	0	0	0
IHAT_325E	14	1to2years	mths_13_15	Female	wet	Taibatu	treatment	D1	14	mths_13_15	1to2years	5	2	0	8745	1816	1277	4	0	1722	4	0	0	7	0	0	0	4	0	692	0	1	318	296	0	2	0	87	0	73	0	0	51	6	1684	186	0	0	0
IHAT_542C	15	1to2years	mths_13_15	Female	dry	Kuwonkuba	treatment	D15	15.4918	mths_13_15	1to2years	3919	2840	1266	590	0	330	4052	320	675	8	32	0	4	120	0	3637	0	0	0	0	0	0	126	0	83	0	0	0	55	0	3	192	1	0	2	0	0	5
IHAT_167E	23	1to2years	mths_22_24	Female	wet	Taibatu	treatment	D85	25.7869	mths_25_27	1to2years	6600	818	1170	23	39	1298	6349	2	67	0	0	0	2	156	130	273	3	2	0	18	0	21	168	111	17	41	20	45	16	12	0	7	0	0	6	153	3	13
IHAT_139C	26	plus2years	mths_25_27	Male	dry	Darsilami	placebo	D1	26	mths_25_27	plus2years	7968	3822	2191	221	94	479	185	34	1359	8	0	67	155	43	0	0	0	0	0	0	12	0	12	19	68	1099	183	17	15	98	4	16	285	0	46	257	0	0
IHAT_243C	28	plus2years	mths_28_30	Male	dry	Taibatu	placebo	D1	28	mths_28_30	plus2years	6140	1733	3267	307	620	116	550	69	302	37	229	9	4	275	312	348	2445	0	34	7	1	50	228	1	1	7	47	119	45	0	11	5	81	1	64	0	0	0
IHAT_078D	15	1to2years	mths_13_15	Male	wet	CHAMOI	treatment	D85	17.7869	mths_16_18	1to2years	3793	3575	2929	25	496	20	0	731	191	75	12	1	4	40	795	422	0	0	0	310	26	92	176	137	658	6	46	1007	86	22	3	8	0	0	42	254	0	72
IHAT_488A	14	1to2years	mths_13_15	Female	dry	Taibatu	treatment	D15	14.4918	mths_13_15	1to2years	7484	4861	1	1940	1398	90	64	0	15	14	25	0	0	486	72	0	41	0	0	0	143	35	241	0	2	0	60	39	114	225	5	180	0	0	71	0	0	107
IHAT_391K	17	1to2years	mths_16_18	Female	dry	Darsilami	treatment	D15	17.4918	mths_16_18	1to2years	9644	5426	1321	64	168	41	0	0	174	32	0	96	194	0	5	0	58	23	327	6	3	0	17	6	88	106	252	9	44	148	6	27	216	0	24	1	0	0
IHAT_473E	14	1to2years	mths_13_15	Male	wet	CHAMOI	treatment	D85	16.7869	mths_16_18	1to2years	5290	878	1614	10	452	3150	0	383	72	46	0	725	163	89	0	0	2024	0	1130	20	0	0	1	1	71	163	36	57	107	101	8	0	899	0	28	691	0	0
IHAT_248G	18	1to2years	mths_16_18	Male	dry	Taibatu	treatment	D15	18.4918	mths_16_18	1to2years	4696	1133	2516	4	0	1467	1	794	58	124	0	3722	226	140	40	0	2213	15	0	87	37	0	8	80	2	265	33	1	36	11	63	4	0	0	9	40	0	61
IHAT_083D	27	plus2years	mths_25_27	Female	dry	Darsilami	treatment	D85	29.7869	mths_28_30	plus2years	18	3636	5216	3350	1	1985	12	0	176	13	0	111	5	3	1	0	4	194	517	1	4	2	5	284	0	0	170	0	110	0	5	52	0	1	63	1	0	0
IHAT_016D	32	plus2years	mths_31_33	Female	dry	Taibatu	treatment	D1	32	mths_31_33	plus2years	9438	679	1443	77	4	25	1104	1646	206	187	55	864	388	0	117	24	177	27	23	34	49	66	50	0	80	39	79	39	70	0	47	21	140	0	24	354	0	70
IHAT_631E	21	1to2years	mths_19_21	Female	wet	Yorrobawol	treatment	D15	21.4918	mths_19_21	1to2years	7343	2993	842	799	0	278	0	0	1	213	0	572	49	0	24	0	309	637	4	0	477	0	37	44	0	18	6	21	387	182	61	37	0	0	54	0	0	0
IHAT_679K	23	1to2years	mths_22_24	Male	wet	Darsilami	treatment	D1	23	mths_22_24	1to2years	10360	4015	0	1492	0	311	0	0	0	54	0	652	211	0	0	0	196	0	1113	0	7	0	0	0	0	0	5	0	14	0	114	10	0	0	21	0	0	0
IHAT_719F	19	1to2years	mths_19_21	Female	dry	Kuwonkuba	treatment	D15	19.4918	mths_19_21	1to2years	7025	2105	3615	19	44	10	1673	15	16	294	0	96	149	165	42	46	0	2	0	11	110	0	39	81	2	41	127	0	13	17	0	32	0	0	56	914	0	355
IHAT_251G	10	7to12 mths	mths_10_12	Female	dry	Yorrobawol	treatment	D1	10	mths_10_12	7to12 mths	6240	1775	0	2610	2395	463	0	3	1391	31	1998	0	39	0	0	0	0	0	0	0	0	357	98	0	0	0	1	95	40	0	27	6	14	201	93	0	0	0
IHAT_517F	27	plus2years	mths_25_27	Male	dry	Yorrobawol	treatment	D85	29.7869	mths_28_30	plus2years	7896	2395	633	164	169	323	1	0	163	158	0	303	1489	0	77	0	11	0	0	0	406	0	0	4	0	0	8	41	1	0	107	14	0	1	50	1233	0	0
IHAT_463B	9	7to12 mths	mths_07_09	Female	dry	Taibatu	treatment	D15	9.4918	mths_07_09	7to12 mths	1843	3445	2	8520	22	452	0	0	444	12	11	0	0	33	0	286	2	0	54	0	0	2	333	0	27	0	240	0	63	0	2	1446	208	26	0	0	0	0
IHAT_053B	17	1to2years	mths_16_18	Female	wet	Darsilami	treatment	D1	17	mths_16_18	1to2years	4096	4769	612	1702	1935	235	1	0	1487	34	1258	8	4	161	1	0	5	0	447	0	0	333	0	0	8	7	5	157	13	4	4	2	0	418	26	0	0	0
IHAT_347E	21	1to2years	mths_19_21	Female	wet	Taibatu	treatment	D85	23.7869	mths_22_24	1to2years	1	4954	0	3005	0	4674	1	0	0	67	0	531	5	1	0	0	12	0	0	0	16	0	0	464	0	0	94	0	305	152	3	144	0	0	111	0	0	0
IHAT_608K	24	1to2years	mths_22_24	Male	wet	CHAMOI	treatment	D15	24.4918	mths_22_24	1to2years	7854	3601	3282	75	1	169	0	317	148	501	0	16	281	0	0	0	129	55	11	82	1	0	0	258	0	38	150	23	47	49	63	47	0	0	59	0	0	151
IHAT_095H	25	plus2years	mths_25_27	Male	wet	Yorrobawol	treatment	D85	27.7869	mths_28_30	plus2years	10655	2248	1	261	5	24	0	1	519	88	0	7	124	281	212	690	62	1472	0	0	62	5	59	6	94	42	53	8	22	74	0	57	0	0	145	0	0	0
IHAT_637C	22	1to2years	mths_22_24	Male	dry	Kuwonkuba	treatment	D85	24.7869	mths_25_27	1to2years	13332	2322	3	167	1	106	29	1361	143	47	0	2	22	330	0	1	0	0	0	20	7	0	145	0	0	0	76	15	20	51	7	46	0	0	2	0	0	174
IHAT_333E	14	1to2years	mths_13_15	Female	wet	CHAMOI	placebo	D85	16.7869	mths_16_18	1to2years	695	2	4	0	7310	328	0	0	3	1485	17	0	290	170	0	0	3198	0	0	1	0	0	0	0	0	0	0	7	0	0	1219	2872	0	0	1	0	0	0
IHAT_662E	33	plus2years	mths_31_33	Male	wet	Yorrobawol	treatment	D15	33.4918	mths_31_33	plus2years	6921	3073	2424	22	0	25	0	1776	0	100	0	0	0	243	14	0	1	1274	0	50	222	0	75	269	40	1	12	0	5	1	16	20	0	0	29	44	0	0
IHAT_289E	33	plus2years	mths_31_33	Male	wet	Yorrobawol	treatment	D85	35.7869	mths_34_36	plus2years	5392	582	1840	377	0	2128	1797	0	6	12	0	0	8	81	307	401	0	137	0	164	1096	0	213	149	0	38	55	3	138	25	5	35	0	0	67	6	500	344
IHAT_192G	24	1to2years	mths_22_24	Male	dry	Taibatu	placebo	D15	24.4918	mths_22_24	1to2years	9280	1834	2	117	6	2	1	1597	22	64	0	767	50	0	123	359	4	891	0	0	95	0	4	740	144	8	78	10	58	84	112	33	0	0	99	0	0	0
IHAT_510D	27	plus2years	mths_25_27	Male	dry	Darsilami	placebo	D15	27.4918	mths_25_27	plus2years	9968	566	1009	63	3	3521	1	0	46	52	1	0	17	3	2	0	738	3	0	101	15	0	0	10	32	3	1	0	1	3	1	3	0	0	35	0	1951	0
IHAT_422E	34	plus2years	mths_34_36	Male	dry	Kuwonkuba	placebo	D15	34.4918	mths_34_36	plus2years	2157	10077	1	1583	1	3	0	0	203	24	0	37	85	0	261	277	42	372	0	6	43	0	512	743	492	132	94	5	116	19	47	5	0	0	0	0	0	174
IHAT_310C	18	1to2years	mths_16_18	Female	wet	Taibatu	treatment	D1	18	mths_16_18	1to2years	10340	522	2747	15	4570	2	0	1	11	3	2	15	0	130	89	20	8	0	1	296	11	1	1	1	0	0	2	2	10	1	1	0	0	0	20	0	0	14
IHAT_567B	19	1to2years	mths_19_21	Male	wet	Yorrobawol	treatment	D85	21.7869	mths_22_24	1to2years	6587	2509	0	2316	40	12	958	0	692	157	0	8	339	0	67	2670	1	0	39	1	55	0	28	236	0	0	85	60	80	285	11	107	255	33	216	0	0	0
IHAT_417B	15	1to2years	mths_13_15	Female	dry	Taibatu	treatment	D15	15.4918	mths_13_15	1to2years	12	2846	1	3560	4191	53	0	0	489	26	2139	0	108	4	0	0	12	2	14	0	0	1156	197	53	1	0	140	1551	182	0	57	66	604	25	137	0	0	0
IHAT_524G	25	plus2years	mths_25_27	Female	dry	Taibatu	treatment	D15	25.4918	mths_25_27	plus2years	8966	2883	3	1887	91	38	1	1	861	96	0	2	85	0	72	18	207	1278	68	0	104	0	80	0	0	102	62	38	49	173	62	16	1	1	40	15	0	0
IHAT_213H	34	plus2years	mths_34_36	Female	wet	Darsilami	placebo	D1	34	mths_34_36	plus2years	9062	2358	723	36	1	324	414	1339	69	90	0	86	65	347	37	0	68	0	0	478	127	3	42	192	0	158	16	30	33	341	3	39	0	0	67	1	0	154
IHAT_109D	20	1to2years	mths_19_21	Female	dry	Taibatu	treatment	D85	22.7869	mths_22_24	1to2years	8979	1535	673	103	1052	613	0	56	78	251	554	5	198	291	8	0	13	82	319	637	5	80	54	4	150	63	217	129	87	2	7	5	247	0	24	472	0	0
IHAT_403K	31	plus2years	mths_31_33	Female	dry	Darsilami	treatment	D85	33.7869	mths_34_36	plus2years	10566	2518	1693	34	1	0	175	1205	13	10	1	0	25	80	64	0	1	2	4	99	6	0	4	411	1	10	33	3	91	27	4	29	0	0	22	20	0	123
IHAT_048J	8	7to12 mths	mths_07_09	Female	wet	Darsilami	placebo	D15	8.4918	mths_07_09	7to12 mths	41	1628	0	6583	2549	902	0	1	2131	423	1969	786	108	31	0	0	90	0	0	0	0	0	130	0	13	0	71	239	4	0	17	17	0	0	93	0	0	0
IHAT_162F	31	plus2years	mths_31_33	Female	dry	Kuwonkuba	treatment	D1	31	mths_31_33	plus2years	10610	1455	2306	85	0	28	2	0	128	27	0	94	38	0	0	0	1	0	0	0	1301	0	89	638	2	2	110	0	105	60	2	14	0	0	41	0	1228	107
IHAT_722G	19	1to2years	mths_19_21	Male	wet	Taibatu	placebo	D1	19	mths_19_21	1to2years	5139	1974	0	1548	3370	821	0	0	610	188	33	0	37	1479	0	0	2	0	0	0	0	0	502	0	4	0	3	39	76	0	10	16	20	16	96	0	0	0
IHAT_527C	9	7to12 mths	mths_07_09	Male	wet	Yorrobawol	treatment	D15	9.4918	mths_07_09	7to12 mths	0	0	0	6131	2181	1383	0	12	1540	99	0	4	1	0	2	0	19	0	0	0	0	0	261	0	369	42	0	459	2	0	2	84	0	48	43	0	0	0
IHAT_654B	20	1to2years	mths_19_21	Female	dry	Yorrobawol	treatment	D15	20.4918	mths_19_21	1to2years	7594	3099	3	1216	346	576	0	0	240	171	0	32	131	44	159	443	67	1187	1	0	302	0	80	14	345	0	29	5	47	42	127	32	1	0	85	0	0	0
IHAT_308A	13	1to2years	mths_13_15	Female	dry	Taibatu	placebo	D1	13	mths_13_15	1to2years	5779	47	196	2090	2565	280	0	3	1668	227	1054	0	834	18	3	0	0	0	0	0	0	7	11	0	151	0	14	548	46	0	31	13	44	457	39	0	0	0
IHAT_729E	32	plus2years	mths_31_33	Male	wet	CHAMOI	treatment	D15	32.4918	mths_31_33	plus2years	8705	2150	2897	45	2	141	0	1659	290	80	0	2	65	48	76	3	19	557	0	102	611	0	0	18	0	0	87	0	3	54	9	31	0	0	34	0	0	65
IHAT_422E	34	plus2years	mths_34_36	Male	dry	Kuwonkuba	placebo	D85	36.7869	mths_37_40	plus2years	8406	1129	0	2	251	1885	4	0	2232	80	0	970	10	37	0	1	109	0	0	20	0	0	10	259	222	555	1028	26	0	39	7	0	0	0	93	0	0	0
IHAT_249D	17	1to2years	mths_16_18	Female	dry	Darsilami	treatment	D1	17	mths_16_18	1to2years	7261	1324	1963	6	129	619	0	1543	398	1088	17	115	2341	0	0	0	6	0	1	24	0	0	0	0	14	136	1	4	20	0	327	13	62	0	77	0	0	46
IHAT_195C	16	1to2years	mths_16_18	Female	wet	Yorrobawol	treatment	D85	18.7869	mths_19_21	1to2years	6059	990	1571	523	4074	407	0	0	200	110	1809	18	49	171	81	0	0	0	0	289	4	457	22	1	206	5	1	381	37	0	2	0	0	0	75	81	1	0
IHAT_492K	31	plus2years	mths_31_33	Female	dry	Taibatu	placebo	D85	33.7869	mths_34_36	plus2years	9899	1520	1212	46	0	41	0	1	222	4	0	49	6	0	7	4	0	44	0	0	30	575	59	168	182	0	355	1	60	332	2	17	0	0	35	0	0	0
IHAT_409G	18	1to2years	mths_16_18	Female	dry	Darsilami	treatment	D15	18.4918	mths_16_18	1to2years	7488	2514	2232	175	327	140	3051	27	50	105	12	26	100	169	6	0	17	0	0	28	5	3	8	3	90	0	12	2	37	283	71	54	0	0	43	0	0	0
IHAT_677D	24	1to2years	mths_22_24	Male	wet	Yorrobawol	treatment	D15	24.4918	mths_22_24	1to2years	7567	5517	1351	126	344	59	165	429	201	107	12	2	17	0	3	0	25	0	29	55	220	0	46	0	293	16	315	26	113	14	2	26	0	0	131	23	0	0
IHAT_019G	10	7to12 mths	mths_10_12	Female	dry	Taibatu	treatment	D1	10	mths_10_12	7to12 mths	3984	1964	1	2598	1206	3071	1	1	121	14	128	0	0	419	315	45	0	0	0	0	450	244	260	20	198	0	94	99	33	16	0	39	13	19	132	0	0	0
IHAT_283K	27	plus2years	mths_25_27	Male	dry	Taibatu	treatment	D85	29.7869	mths_28_30	plus2years	7074	3870	3520	587	0	865	0	0	0	8	0	94	77	10	3	0	757	0	482	133	8	0	1	20	0	67	134	8	4	231	16	0	0	0	48	0	0	197
IHAT_421K	13	1to2years	mths_13_15	Male	dry	Taibatu	treatment	D85	15.7869	mths_16_18	1to2years	7631	2529	1173	76	229	390	0	455	71	51	15	1880	316	3	2	0	977	0	1072	71	0	13	2	0	45	0	77	32	123	146	52	20	45	9	30	0	0	0
IHAT_129B	16	1to2years	mths_16_18	Female	dry	Darsilami	placebo	D1	16	mths_16_18	1to2years	12831	3293	0	96	285	7	0	0	172	49	0	0	94	0	30	0	0	60	0	0	97	8	4	3	102	0	41	47	27	42	6	27	0	0	49	0	0	0
IHAT_296D	8	7to12 mths	mths_07_09	Female	dry	Taibatu	treatment	D1	8	mths_07_09	7to12 mths	6	2784	2	3924	2569	4042	0	0	1	86	1239	0	13	529	0	0	0	0	0	340	0	1662	16	0	0	79	126	90	0	0	319	3	0	119	0	0	0	1
IHAT_073K	9	7to12 mths	mths_07_09	Male	dry	Kuwonkuba	placebo	D85	11.7869	mths_10_12	7to12 mths	7204	3966	3601	271	278	68	1	1	127	52	92	33	29	56	0	850	1	1	0	0	77	173	59	1	141	1	121	126	56	44	13	11	0	0	95	74	0	0
IHAT_293A	19	1to2years	mths_19_21	Female	dry	Darsilami	treatment	D15	19.4918	mths_19_21	1to2years	6615	2552	0	575	89	350	4199	0	626	205	31	312	417	3	0	0	0	0	0	0	0	46	36	1	0	11	4	9	29	0	135	67	0	156	172	0	0	0
IHAT_651A	25	plus2years	mths_25_27	Female	wet	Yorrobawol	treatment	D1	25	mths_25_27	plus2years	9865	4431	869	146	6	33	0	0	20	21	0	25	46	149	0	0	1	0	0	0	183	0	1	599	0	197	428	7	58	170	6	22	0	0	73	0	0	0
IHAT_049B	28	plus2years	mths_28_30	Female	dry	Kuwonkuba	treatment	D85	30.7869	mths_31_33	plus2years	11903	1481	2396	149	1	23	0	1	177	185	0	0	102	0	47	68	9	25	0	0	66	0	21	165	19	270	118	3	28	148	16	42	0	0	26	0	0	0
IHAT_569E	15	1to2years	mths_13_15	Female	wet	Taibatu	treatment	D15	15.4918	mths_13_15	1to2years	7868	1335	2438	107	1202	2170	0	8	132	340	976	11	153	243	0	0	9	1	97	35	0	0	22	0	174	1	11	229	97	1	89	11	11	0	0	0	0	0
IHAT_171B	21	1to2years	mths_19_21	Male	wet	CHAMOI	treatment	D1	21	mths_19_21	1to2years	6598	2348	3250	6	25	73	1032	1632	0	95	0	30	179	58	65	394	28	360	0	210	38	0	58	215	0	448	108	19	49	208	2	12	0	0	55	0	1	64
IHAT_541B	10	7to12 mths	mths_10_12	Male	wet	CHAMOI	treatment	D1	10	mths_10_12	7to12 mths	6030	2791	2649	1008	1	21	1	1	215	11	0	3	30	423	0	0	29	530	0	0	1924	0	87	350	0	0	42	16	147	45	0	21	89	0	91	1	0	0
IHAT_289E	33	plus2years	mths_31_33	Male	wet	Yorrobawol	treatment	D15	33.4918	mths_31_33	plus2years	7080	2608	3109	73	9	664	5	0	184	81	0	16	40	129	39	1051	233	174	0	84	58	0	73	19	2	210	92	7	211	61	34	50	0	0	48	86	834	221
IHAT_738K	27	plus2years	mths_25_27	Female	dry	Yorrobawol	placebo	D85	29.7869	mths_28_30	plus2years	10411	2944	2	317	0	6	2	0	54	144	0	296	33	0	11	36	10	1002	52	2	102	0	0	53	0	21	84	0	30	325	153	71	0	0	60	0	0	1
IHAT_729E	32	plus2years	mths_31_33	Male	wet	CHAMOI	treatment	D85	34.7869	mths_34_36	plus2years	9981	830	2017	293	2	200	0	2	895	47	1	4	153	0	0	0	2	1442	0	0	1336	0	23	32	0	0	20	4	129	0	19	59	3	0	210	0	1	209
IHAT_227H	16	1to2years	mths_16_18	Female	wet	CHAMOI	treatment	D85	18.7869	mths_19_21	1to2years	4459	986	2098	138	458	893	671	441	215	43	152	1376	98	271	5	0	144	12	868	78	0	191	19	0	249	120	191	84	99	17	19	18	345	0	52	0	0	15
IHAT_521E	23	1to2years	mths_22_24	Female	dry	Darsilami	placebo	D85	25.7869	mths_25_27	1to2years	12	2707	3	2339	569	1392	0	0	0	2274	0	1737	399	0	2	0	2206	296	0	0	1	219	58	148	0	0	32	44	166	43	218	24	0	0	112	0	0	0
IHAT_194H	17	1to2years	mths_16_18	Male	dry	Kuwonkuba	treatment	D15	17.4918	mths_16_18	1to2years	5276	2038	3026	162	279	60	719	809	20	598	57	4	42	356	331	54	2	1	0	700	110	0	33	3	86	4	68	113	80	49	29	15	0	0	165	0	0	7
IHAT_373H	36	plus2years	mths_34_36	Male	dry	Darsilami	treatment	D85	38.7869	mths_37_40	plus2years	9426	1787	2281	626	0	2	0	0	267	24	0	1	20	330	71	213	3	57	0	176	208	0	60	249	0	174	45	20	99	157	1	60	0	0	73	0	179	115
IHAT_458E	30	plus2years	mths_28_30	Female	wet	Yorrobawol	placebo	D15	30.4918	mths_28_30	plus2years	9238	3107	3	301	1	222	0	2	1465	14	0	3	71	0	9	38	251	11	1511	0	45	0	82	36	29	0	52	1	10	13	28	18	0	0	17	0	1851	0
IHAT_644H	21	1to2years	mths_19_21	Female	wet	CHAMOI	treatment	D85	23.7869	mths_22_24	1to2years	730	3099	4991	2941	0	225	0	0	2150	388	0	3	978	1	0	0	7	0	1	0	0	0	16	0	0	22	177	0	0	54	17	43	0	0	36	0	1913	0
IHAT_392E	16	1to2years	mths_16_18	Male	dry	Kuwonkuba	treatment	D15	16.4918	mths_16_18	1to2years	3217	4026	3816	1060	405	0	2	1	1612	114	2	0	4	287	15	1652	0	0	83	55	0	1	497	1	28	0	91	51	21	3	3	562	0	0	18	0	0	0
IHAT_019G	10	7to12 mths	mths_10_12	Female	dry	Taibatu	treatment	D15	10.4918	mths_10_12	7to12 mths	2011	1744	2	1874	1093	437	113	0	28	28	829	0	0	244	0	4	101	0	0	0	0	100	59	0	196	0	24	213	50	0	4	48	1041	0	26	0	1	0
IHAT_097D	30	plus2years	mths_28_30	Male	wet	Yorrobawol	treatment	D85	32.7869	mths_31_33	plus2years	6294	2129	2542	1220	0	1075	422	0	237	36	0	7	28	48	37	19	26	258	2097	0	0	0	43	3	0	178	117	0	103	36	35	32	36	0	91	0	0	258
IHAT_043E	37	plus2years	mths_37_40	Male	dry	Yorrobawol	treatment	D85	39.7869	mths_37_40	plus2years	10205	2300	3347	1	0	4	2	2705	12	8	0	3	37	9	2	0	0	3	62	38	0	0	16	1	13	1	1	0	3	1	2	13	0	0	3	0	0	6
IHAT_056G	21	1to2years	mths_19_21	Male	wet	Taibatu	placebo	D85	23.7869	mths_22_24	1to2years	1400	2477	40	3343	2	3473	0	0	10	26	0	389	1202	84	0	0	228	0	0	0	3	0	26	894	17	0	1	9	1	239	98	39	0	0	91	0	0	0
IHAT_382K	10	7to12 mths	mths_13_15	Male	wet	Taibatu	placebo	D85	12.7869	mths_13_15	7to12 mths	2767	689	4	3509	3516	97	0	4	1189	361	2172	0	2	0	0	0	5	0	59	1	0	60	181	0	451	1	77	509	189	1	8	6	0	262	32	0	0	0
IHAT_134F	34	plus2years	mths_34_36	Female	dry	Yorrobawol	treatment	D85	36.7869	mths_37_40	plus2years	6600	1541	3996	8	0	45	4063	32	0	79	0	411	160	331	1	0	0	3	0	0	50	0	2	19	12	38	27	0	22	348	12	12	0	0	33	0	929	0
IHAT_666C	34	plus2years	mths_34_36	Female	dry	Taibatu	treatment	D85	36.7869	mths_37_40	plus2years	10705	1349	2084	17	1	26	0	2153	52	6	0	150	7	168	103	10	0	169	8	206	107	0	32	47	0	138	33	5	72	12	1	23	0	0	41	36	3	154
IHAT_730C	13	1to2years	mths_13_15	Male	dry	Kuwonkuba	treatment	D1	13	mths_13_15	1to2years	4561	3792	2196	2854	1198	189	0	52	325	23	622	22	0	121	45	0	0	0	32	0	0	0	229	1	2	0	1	112	51	0	0	3	652	10	125	0	0	0
IHAT_222J	30	plus2years	mths_28_30	Male	dry	Kuwonkuba	treatment	D1	30	mths_28_30	plus2years	3	6250	0	5659	55	1726	0	0	211	80	0	68	1310	1279	0	0	81	0	0	0	48	0	1	41	2	0	41	4	40	29	178	165	0	0	155	0	0	0
IHAT_449K	10	7to12 mths	mths_13_15	Male	dry	Taibatu	treatment	D85	12.7869	mths_13_15	7to12 mths	6582	2462	2	366	275	1335	0	0	204	257	0	182	35	18	75	1	135	0	4	0	1	14	5	0	1	0	244	55	88	47	13	56	2	0	132	0	0	125
IHAT_745G	16	1to2years	mths_16_18	Female	dry	Yorrobawol	treatment	D1	16	mths_16_18	1to2years	4362	563	1	3498	4993	98	0	3	2271	44	31	0	6	4	0	0	7	0	1	0	0	658	232	0	172	1	2	47	11	0	5	4	0	0	26	0	0	1
IHAT_026E	14	1to2years	mths_13_15	Female	dry	Taibatu	treatment	D15	14.4918	mths_13_15	1to2years	9568	2485	568	46	439	4	912	1813	74	185	6	0	326	256	295	1	1	40	0	309	17	0	44	40	44	131	298	50	43	24	43	13	24	0	35	147	0	0
IHAT_668B	22	1to2years	mths_22_24	Male	wet	CHAMOI	treatment	D1	22	mths_22_24	1to2years	6505	1596	3551	156	2	174	3725	167	145	3	1	53	9	111	17	629	134	842	0	0	135	1	2	59	0	2	61	0	13	56	6	39	5	0	28	0	0	0
IHAT_184J	30	plus2years	mths_28_30	Male	dry	Taibatu	treatment	D1	30	mths_28_30	plus2years	9147	1328	2383	14	19	91	1792	972	253	86	0	84	78	200	71	296	46	445	0	180	52	12	20	109	78	27	36	13	22	9	9	26	7	0	27	82	0	10
IHAT_393F	26	plus2years	mths_25_27	Female	dry	Taibatu	placebo	D1	26	mths_25_27	plus2years	5	3423	0	7754	1001	800	0	0	0	634	0	0	185	0	0	0	3	0	0	1	1	0	0	0	0	0	467	0	27	0	442	173	0	143	64	0	0	0
IHAT_707F	30	plus2years	mths_28_30	Female	dry	Taibatu	placebo	D1	30	mths_28_30	plus2years	8683	2727	705	35	218	0	1455	815	4	73	0	0	9	102	380	1182	0	0	0	182	11	184	43	58	119	22	1	19	19	16	10	15	0	0	7	32	141	2
IHAT_590A	11	7to12 mths	mths_10_12	Male	wet	CHAMOI	placebo	D15	11.4918	mths_10_12	7to12 mths	8133	1875	1594	123	816	230	222	1164	34	158	206	346	89	471	7	0	507	0	0	595	0	191	198	0	196	0	12	24	141	0	36	24	1	0	18	0	0	0
IHAT_361C	16	1to2years	mths_16_18	Female	dry	Yorrobawol	treatment	D85	18.7869	mths_19_21	1to2years	18	3	6	15	3	1729	0	1	1	566	5	872	1298	1	0	0	2672	1	0	1	0	0	0	0	0	0	0	0	0	0	421	662	0	0	0	0	0	1
IHAT_681D	35	plus2years	mths_34_36	Female	dry	Taibatu	treatment	D1	35	mths_34_36	plus2years	9413	3163	535	287	0	5	424	1285	18	139	0	0	89	163	21	78	4	142	12	630	77	0	97	373	30	93	175	0	27	23	5	90	0	0	27	89	0	50
IHAT_120D	17	1to2years	mths_16_18	Male	dry	Kuwonkuba	treatment	D15	17.4918	mths_16_18	1to2years	10458	2309	19	56	4	584	1	2895	330	358	0	0	386	472	0	8	697	0	0	0	17	0	18	0	4	0	3	0	4	4	20	6	0	0	5	20	0	1
IHAT_411J	15	1to2years	mths_13_15	Female	wet	Yorrobawol	placebo	D1	15	mths_13_15	1to2years	8823	718	751	245	1432	377	2	0	150	521	1872	39	771	38	0	0	395	0	0	0	0	795	12	0	378	31	29	194	73	0	40	13	0	0	73	0	0	0
IHAT_172C	11	7to12 mths	mths_10_12	Female	dry	Kuwonkuba	placebo	D15	11.4918	mths_10_12	7to12 mths	4422	44	1926	44	1820	23	0	0	672	1857	1687	0	1227	258	0	0	1	0	5	1	0	1122	0	0	300	0	7	114	8	0	397	0	0	1	24	4	0	0
IHAT_464E	19	1to2years	mths_19_21	Female	wet	CHAMOI	treatment	D85	21.7869	mths_22_24	1to2years	6617	2924	1039	74	0	541	2	931	6	201	0	98	759	4	4	1	849	153	0	9	411	0	8	476	0	100	485	0	157	1077	75	52	0	0	28	0	0	108
IHAT_040D	17	1to2years	mths_16_18	Female	wet	CHAMOI	placebo	D15	17.4918	mths_16_18	1to2years	5451	356	318	2	512	1841	0	1	120	337	0	1720	1902	0	0	0	0	0	3034	0	0	81	1	0	0	0	172	65	7	41	620	1	31	0	19	0	2	2
IHAT_196A	13	1to2years	mths_13_15	Male	wet	CHAMOI	placebo	D1	13	mths_13_15	1to2years	822	15	54	2	4546	953	0	10	2	5946	0	1	9	0	0	0	4	2	1	0	0	1895	1	0	37	0	0	112	0	0	2	0	1	0	0	0	0	0
IHAT_644H	21	1to2years	mths_19_21	Female	wet	CHAMOI	treatment	D15	21.4918	mths_19_21	1to2years	5748	1508	3263	99	1	140	1194	108	120	768	0	75	129	122	126	502	39	0	3	300	79	0	419	4	49	341	34	11	17	3	242	5	0	0	35	0	607	266
IHAT_065B	8	7to12 mths	mths_07_09	Male	wet	Yorrobawol	treatment	D85	10.7869	mths_10_12	7to12 mths	5791	797	1093	1545	3207	151	0	0	1	85	2731	64	102	134	0	3	18	0	4	2	0	324	0	4	452	155	29	123	117	0	8	7	110	367	58	89	0	0
IHAT_016D	32	plus2years	mths_31_33	Female	dry	Taibatu	treatment	D15	32.4918	mths_31_33	plus2years	10260	2475	872	30	4	11	469	1567	70	63	42	2	373	9	48	58	0	159	4	107	14	19	24	5	26	42	100	52	44	6	53	25	115	0	26	142	0	125
IHAT_390J	17	1to2years	mths_16_18	Male	dry	Yorrobawol	treatment	D15	17.4918	mths_16_18	1to2years	8260	2151	2015	43	190	113	169	1603	92	65	0	37	41	21	2	1251	378	0	1	23	6	37	24	12	97	18	175	43	37	4	6	30	2	0	9	391	1	14
IHAT_271E	25	plus2years	mths_25_27	Male	wet	Yorrobawol	placebo	D1	25	mths_25_27	plus2years	10	2	0	119	636	1316	2	0	4	3571	0	5922	994	0	0	0	8	0	0	1	0	3617	0	0	0	0	0	68	1	0	483	0	0	0	0	0	0	0
IHAT_035G	32	plus2years	mths_31_33	Female	dry	Taibatu	placebo	D1	32	mths_31_33	plus2years	9942	713	2982	13	185	151	0	1	33	127	0	1347	289	702	38	42	1	188	0	417	4	0	2	8	200	290	14	4	56	46	39	3	1	0	46	0	0	0
IHAT_115G	32	plus2years	mths_31_33	Male	wet	Taibatu	treatment	D1	32	mths_31_33	plus2years	9728	2824	4359	205	0	17	0	87	355	31	0	2	54	0	0	0	3	134	56	0	125	0	7	142	1	29	40	2	29	52	14	43	0	0	93	0	0	85
IHAT_367D	12	7to12 mths	mths_10_12	Male	wet	CHAMOI	placebo	D15	12.4918	mths_10_12	7to12 mths	5816	2625	1618	505	2251	252	1	0	1112	25	16	27	2	80	11	8	0	0	1	571	0	1	210	0	154	0	1	647	146	16	0	16	0	0	125	0	0	0
IHAT_481E	22	1to2years	mths_22_24	Female	dry	Yorrobawol	treatment	D85	24.7869	mths_25_27	1to2years	12862	2560	0	60	3	278	0	1	211	307	0	102	254	0	7	0	73	371	0	1	15	4	3	103	0	0	37	0	24	21	0	34	0	0	83	0	0	15
IHAT_110J	13	1to2years	mths_13_15	Female	dry	Taibatu	placebo	D85	15.7869	mths_16_18	1to2years	7415	651	3000	155	1141	473	0	151	267	166	135	138	421	883	0	8	152	0	0	119	0	30	50	0	378	3	140	204	5	0	303	77	639	0	189	0	0	0
IHAT_232A	13	1to2years	mths_13_15	Male	wet	CHAMOI	placebo	D15	13.4918	mths_13_15	1to2years	6388	2309	2207	310	1555	132	0	107	788	1744	772	1	77	26	159	0	33	0	77	30	0	143	173	0	120	13	81	248	112	22	92	5	213	94	143	0	0	0
IHAT_226G	9	7to12 mths	mths_07_09	Male	dry	Darsilami	treatment	D15	9.4918	mths_07_09	7to12 mths	5321	2634	2	353	2905	2883	1	0	827	9	2503	0	2	42	0	0	27	0	31	0	0	283	0	9	5	0	0	96	8	0	5	3	48	112	12	0	0	0
IHAT_345J	24	1to2years	mths_22_24	Male	wet	Yorrobawol	treatment	D85	26.7869	mths_25_27	1to2years	8639	4484	0	2578	1	231	653	0	4	206	0	181	74	0	10	2	198	0	26	0	37	0	35	85	40	0	45	12	3	0	49	68	1	2	53	0	0	0
IHAT_175E	27	plus2years	mths_25_27	Male	dry	Taibatu	treatment	D85	29.7869	mths_28_30	plus2years	8100	2330	2777	112	3	3	0	2169	56	175	0	223	143	92	1	0	0	167	312	0	135	0	23	126	64	24	378	10	126	93	24	33	185	0	41	214	0	0
IHAT_634G	17	1to2years	mths_16_18	Female	wet	Yorrobawol	treatment	D15	17.4918	mths_16_18	1to2years	7524	5549	1624	161	299	74	224	480	337	69	0	5	11	0	7	0	20	0	36	54	178	0	79	1	172	18	244	12	70	8	0	23	0	0	141	14	0	0
IHAT_240H	25	plus2years	mths_25_27	Female	dry	Darsilami	placebo	D1	25	mths_25_27	plus2years	12623	894	1094	58	0	8	37	1348	264	161	0	0	17	0	50	0	2	160	29	158	81	0	158	20	42	93	47	6	28	22	17	18	0	0	41	0	0	244
IHAT_271E	25	plus2years	mths_25_27	Male	wet	Yorrobawol	placebo	D15	25.4918	mths_25_27	plus2years	8394	5119	1510	140	322	60	230	473	280	69	0	3	23	0	2	0	19	0	41	50	166	0	74	0	145	10	173	14	68	10	3	21	0	0	130	18	0	0
IHAT_131D	34	plus2years	mths_34_36	Male	wet	Taibatu	placebo	D1	34	mths_34_36	plus2years	10251	2234	1925	17	153	284	0	1588	47	379	0	88	354	0	0	23	4	1	8	261	28	5	0	37	122	1	16	18	90	0	22	16	245	0	14	1	0	0
IHAT_493C	25	plus2years	mths_25_27	Male	wet	Yorrobawol	treatment	D15	25.4918	mths_25_27	plus2years	7178	4137	3064	581	7	270	0	0	287	23	0	77	94	114	6	1	1	400	666	0	105	0	39	116	0	168	143	22	21	252	9	50	0	0	53	0	0	116
IHAT_566A	25	plus2years	mths_25_27	Female	dry	Taibatu	treatment	D1	25	mths_25_27	plus2years	10792	1691	2207	366	3	44	406	1054	136	69	0	2	86	3	38	0	1	17	40	50	70	0	28	80	1	226	270	0	75	2	45	30	0	0	61	164	0	46
IHAT_255A	29	plus2years	mths_28_30	Female	dry	Yorrobawol	treatment	D15	29.4918	mths_28_30	plus2years	9000	3661	1	2407	4	6	0	2	88	27	0	164	28	94	106	5	0	1326	0	0	48	1	18	55	0	9	46	0	47	19	14	31	0	0	31	0	0	0
IHAT_564H	14	1to2years	mths_13_15	Male	dry	Kuwonkuba	placebo	D85	16.7869	mths_16_18	1to2years	7717	1078	2471	11	435	0	2982	1258	50	3	5	0	17	125	113	411	0	0	0	411	0	9	29	498	66	0	281	113	13	124	5	7	12	0	36	0	60	5
IHAT_145D	15	1to2years	mths_13_15	Male	dry	Darsilami	placebo	D15	15.4918	mths_13_15	1to2years	8462	692	2696	204	400	237	68	881	100	724	58	101	78	28	1	69	0	0	23	110	0	0	54	43	737	0	6	270	180	0	159	58	975	0	101	0	0	0
IHAT_084A	9	7to12 mths	mths_07_09	Female	wet	Yorrobawol	placebo	D15	9.4918	mths_07_09	7to12 mths	5	3483	1	5424	2679	2163	0	0	1451	70	684	49	0	5	0	0	126	0	422	0	0	0	155	0	20	0	28	493	8	0	6	55	70	416	0	0	0	0
IHAT_235H	25	plus2years	mths_25_27	Male	dry	Taibatu	treatment	D15	25.4918	mths_25_27	plus2years	7835	4110	1926	89	0	6	101	1716	1	27	0	129	242	362	168	0	0	125	0	0	380	0	68	136	31	92	15	12	42	89	49	28	18	0	37	0	0	0
IHAT_746C	18	1to2years	mths_16_18	Female	dry	Yorrobawol	treatment	D15	18.4918	mths_16_18	1to2years	4734	2008	1348	3617	241	602	0	26	878	44	0	72	16	8	5	3	167	0	1	27	1	6	30	0	148	83	4	511	61	100	0	2	1893	0	30	138	0	38
IHAT_476K	31	plus2years	mths_31_33	Male	dry	Kuwonkuba	placebo	D85	33.7869	mths_34_36	plus2years	5577	1661	4018	192	93	158	0	2605	904	29	0	1087	20	20	131	66	1	119	0	0	113	0	10	225	38	201	43	0	54	101	21	29	0	0	2	104	0	0
IHAT_583B	18	1to2years	mths_16_18	Female	dry	Yorrobawol	treatment	D85	20.7869	mths_19_21	1to2years	12	7	0	2	3750	17	1	10	3	2223	0	316	1	1	6	0	1	1	0	0	0	0	0	65	6	0	3	4	8163	0	0	0	0	0	0	0	0	0
IHAT_545E	22	1to2years	mths_22_24	Female	wet	Yorrobawol	treatment	D15	22.4918	mths_22_24	1to2years	9102	4773	0	97	4	1855	0	0	66	20	0	366	6	0	0	0	181	639	14	0	25	0	0	116	89	0	36	24	77	3	10	135	0	0	87	0	0	0
IHAT_460C	23	1to2years	mths_22_24	Male	wet	Yorrobawol	treatment	D85	25.7869	mths_25_27	1to2years	6226	3519	4406	48	0	8	294	289	30	144	0	0	69	0	0	475	117	0	0	694	225	0	0	18	121	44	84	2	19	19	24	64	0	0	89	0	0	0
IHAT_623A	9	7to12 mths	mths_07_09	Male	wet	Darsilami	placebo	D85	11.7869	mths_10_12	7to12 mths	3525	2931	9	0	4595	944	0	1	1421	64	0	379	81	0	0	1	17	0	0	1	0	997	0	2	0	0	102	244	1	0	376	82	0	0	0	0	0	0
IHAT_145D	15	1to2years	mths_13_15	Male	dry	Darsilami	placebo	D1	15	mths_13_15	1to2years	4316	2918	2284	964	1356	72	0	155	995	150	1883	0	32	20	0	0	8	0	53	89	11	114	2	0	483	0	1	580	40	0	6	8	56	0	113	28	0	0
IHAT_670E	18	1to2years	mths_16_18	Female	wet	Yorrobawol	treatment	D15	18.4918	mths_16_18	1to2years	7275	3613	2725	167	27	1217	0	0	45	50	0	2	63	0	0	0	37	0	0	13	1	0	1	362	77	45	176	15	19	522	15	97	0	2	86	0	0	0
IHAT_402F	36	plus2years	mths_34_36	Male	dry	Darsilami	treatment	D85	38.7869	mths_37_40	plus2years	9713	2423	1484	9	0	16	964	957	0	43	0	0	40	194	183	217	45	470	0	164	46	0	67	147	0	42	61	7	51	100	28	25	0	0	23	234	0	165
IHAT_656E	14	1to2years	mths_13_15	Male	dry	Kuwonkuba	treatment	D15	14.4918	mths_13_15	1to2years	6103	863	2	2792	673	33	0	0	229	75	1396	2698	13	1	201	0	1	0	134	0	0	154	32	0	176	0	0	92	14	0	31	14	1	0	70	0	0	0
IHAT_178H	18	1to2years	mths_16_18	Male	dry	Yorrobawol	placebo	D15	18.4918	mths_16_18	1to2years	3	5100	0	8197	1168	1727	1	0	1093	42	0	0	17	0	0	1	31	3	0	0	0	0	0	0	0	0	2	0	74	0	1	0	0	0	14	0	0	0
IHAT_454F	9	7to12 mths	mths_07_09	Male	dry	Darsilami	treatment	D1	9	mths_07_09	7to12 mths	5954	1310	0	1205	2836	2011	0	0	571	986	496	47	201	0	2	28	0	20	152	0	1	105	35	199	14	0	55	200	124	46	49	51	43	356	73	0	0	0
IHAT_491A	26	plus2years	mths_25_27	Female	dry	Taibatu	placebo	D15	26.4918	mths_25_27	plus2years	10088	3232	2	659	15	9	0	0	643	66	0	252	20	2	73	572	4	469	87	0	117	1	395	537	138	1	144	11	25	213	11	43	1	0	89	0	0	0
IHAT_743F	20	1to2years	mths_19_21	Male	wet	Taibatu	placebo	D85	22.7869	mths_22_24	1to2years	10287	3303	0	142	581	152	0	1	292	775	0	0	874	0	0	0	33	0	0	1	1	70	20	0	102	2	11	65	217	183	69	60	0	0	96	6	0	0
IHAT_239K	14	1to2years	mths_13_15	Female	dry	Darsilami	treatment	D15	14.4918	mths_13_15	1to2years	9886	1523	0	176	2391	624	0	0	917	81	1220	0	228	0	42	0	9	1	0	0	0	1040	0	0	6	0	16	37	34	4	64	8	0	0	86	0	0	0
IHAT_411J	15	1to2years	mths_13_15	Female	wet	Yorrobawol	placebo	D85	17.7869	mths_16_18	1to2years	8578	1260	1087	536	2454	664	0	1	555	50	1041	24	109	128	6	0	2	0	58	0	0	688	18	7	158	341	21	388	60	48	2	52	136	0	87	0	1	0
IHAT_706K	16	1to2years	mths_16_18	Male	dry	Taibatu	placebo	D1	16	mths_16_18	1to2years	4844	2548	0	1640	1884	1538	1	0	1270	424	1	1247	16	10	0	4	65	0	428	0	0	398	47	4	0	0	42	162	70	21	237	3	37	179	79	0	0	0
IHAT_427A	28	plus2years	mths_28_30	Male	dry	Taibatu	placebo	D1	28	mths_28_30	plus2years	12902	2645	2438	134	6	33	0	2	237	0	0	0	23	0	5	0	0	20	0	0	20	0	17	51	0	10	26	3	3	26	0	0	0	0	11	0	0	22
IHAT_277C	13	1to2years	mths_13_15	Male	wet	CHAMOI	treatment	D15	13.4918	mths_13_15	1to2years	5877	2819	2146	71	72	1384	75	895	8	62	0	0	0	114	366	876	1	103	0	326	1	0	56	0	180	109	54	38	46	7	2	6	7	0	86	821	0	11
IHAT_676B	20	1to2years	mths_19_21	Male	wet	Darsilami	placebo	D85	22.7869	mths_22_24	1to2years	4291	668	1688	560	2602	3587	0	0	598	9	718	43	82	30	0	0	293	0	150	198	0	0	47	0	49	0	7	181	24	0	26	7	68	347	126	0	0	0
IHAT_726A	25	plus2years	mths_25_27	Male	dry	Taibatu	treatment	D1	25	mths_25_27	plus2years	9620	2024	1811	3	173	15	0	1125	35	188	299	5	11	57	83	538	0	536	0	324	88	83	1	15	82	35	25	40	27	4	47	5	0	0	27	341	0	0
IHAT_442A	21	1to2years	mths_19_21	Male	dry	Kuwonkuba	treatment	D15	21.4918	mths_19_21	1to2years	124	1358	5	2205	0	248	0	0	798	445	0	0	2362	1	0	0	355	0	8221	0	0	0	5	0	0	0	4	0	0	84	256	79	0	0	1	0	0	0
IHAT_104B	22	1to2years	mths_22_24	Male	wet	CHAMOI	treatment	D85	24.7869	mths_25_27	1to2years	7255	1788	3059	703	0	891	1	0	1451	72	0	4	87	0	4	0	114	0	1642	0	28	0	19	85	1	0	62	6	5	133	30	70	0	0	52	0	0	0
IHAT_094J	19	1to2years	mths_19_21	Male	wet	Yorrobawol	treatment	D1	19	mths_19_21	1to2years	5473	1410	822	45	66	37	5109	1	10	40	0	0	7	64	83	340	6	0	0	656	37	88	85	4	150	413	9	85	176	2	15	23	0	0	16	168	0	569
IHAT_705A	11	7to12 mths	mths_10_12	Male	wet	Yorrobawol	treatment	D15	11.4918	mths_10_12	7to12 mths	5274	243	913	543	2380	840	2	1239	870	243	0	0	615	1	0	0	8	0	77	0	0	0	206	0	84	0	0	0	0	0	19	1436	189	912	314	0	0	266
IHAT_611B	20	1to2years	mths_19_21	Female	wet	Taibatu	treatment	D15	20.4918	mths_19_21	1to2years	9661	2747	1	65	70	429	520	0	10	15	0	0	108	310	109	629	32	2048	0	0	14	3	65	136	9	29	31	11	4	133	9	51	0	0	97	47	0	0
IHAT_143B	35	plus2years	mths_34_36	Male	dry	Darsilami	placebo	D1	35	mths_34_36	plus2years	8711	1652	3402	24	0	24	0	1422	2	55	0	0	45	388	365	141	73	54	0	327	17	0	55	4	47	105	19	1	108	2	0	129	0	0	17	151	0	0
IHAT_322C	19	1to2years	mths_19_21	Female	dry	Kuwonkuba	placebo	D1	19	mths_19_21	1to2years	9443	1692	2494	34	0	1	0	1278	55	127	0	15	30	376	5	174	0	305	0	394	54	66	7	42	184	100	54	134	49	24	18	22	0	0	76	1067	0	0
IHAT_075C	23	1to2years	mths_22_24	Male	wet	Yorrobawol	treatment	D1	23	mths_22_24	1to2years	6854	2505	4327	161	10	410	1418	0	364	6	0	2	27	708	3	332	7	0	27	0	0	0	8	72	192	2	120	16	38	36	6	35	0	0	40	0	0	332
IHAT_144E	17	1to2years	mths_16_18	Female	dry	Darsilami	treatment	D1	17	mths_16_18	1to2years	10547	2234	1403	42	338	66	0	0	296	67	195	124	211	0	156	0	25	172	183	388	2	6	10	2	121	0	27	37	8	183	28	39	328	0	53	0	1092	0
IHAT_355C	14	1to2years	mths_13_15	Male	dry	Darsilami	placebo	D1	14	mths_13_15	1to2years	7049	1733	693	35	686	2	3068	2	2	19	314	27	68	65	401	2193	7	0	8	35	85	0	144	34	265	8	35	44	23	0	10	14	401	0	115	6	65	0
IHAT_135K	31	plus2years	mths_31_33	Female	dry	Taibatu	placebo	D15	31.4918	mths_31_33	plus2years	6286	1711	1360	45	1	1272	0	0	924	29	0	0	49	3	0	0	215	0	0	0	0	0	790	0	0	1	3	1	2	21	21	54	339	0	9	4981	0	0
IHAT_140C	29	plus2years	mths_28_30	Male	dry	Darsilami	treatment	D85	31.7869	mths_31_33	plus2years	11712	1334	1063	512	4	27	0	26	35	18	0	2	24	252	2	0	0	1	221	76	0	0	0	3	41	322	134	11	39	79	4	131	0	0	15	0	0	0
IHAT_405J	15	1to2years	mths_13_15	Female	dry	Taibatu	treatment	D1	15	mths_13_15	1to2years	7147	2900	3	2320	709	921	1	0	220	172	439	512	104	0	0	0	333	0	516	0	0	0	130	0	77	0	1	0	25	0	113	524	417	5	91	0	1	0
IHAT_741K	7	7to12 mths	mths_07_09	Male	wet	Yorrobawol	treatment	D1	7	mths_07_09	7to12 mths	9565	650	2	12	1769	297	1	0	52	247	1639	59	58	591	0	221	24	0	0	0	0	2969	134	56	2	0	17	101	40	4	88	6	34	2	122	0	0	0
IHAT_292F	11	7to12 mths	mths_10_12	Female	wet	Yorrobawol	placebo	D15	11.4918	mths_10_12	7to12 mths	6924	2344	1	673	1624	1118	0	0	1511	58	1262	6	0	0	65	0	0	0	0	0	0	101	253	0	167	0	11	140	39	0	6	52	0	0	223	0	0	0
IHAT_139C	26	plus2years	mths_25_27	Male	dry	Darsilami	placebo	D15	26.4918	mths_25_27	plus2years	9640	1903	2365	86	27	99	2883	24	1035	7	0	1	3	107	0	0	6	0	0	0	15	0	1	10	37	330	60	12	14	33	1	25	38	1	31	1	0	0
IHAT_307C	23	1to2years	mths_22_24	Male	dry	Yorrobawol	placebo	D1	23	mths_22_24	1to2years	7180	2705	1271	918	14	24	0	0	495	401	0	3	382	1	411	392	0	43	0	837	47	2	367	58	0	0	31	0	38	15	14	37	0	0	60	1	0	0
IHAT_590A	11	7to12 mths	mths_10_12	Male	wet	CHAMOI	placebo	D85	13.7869	mths_13_15	7to12 mths	8037	3932	1930	151	588	135	1	953	31	410	315	164	214	731	0	0	33	0	32	284	1	65	58	0	110	1	45	182	74	0	0	3	3	0	58	0	0	0
IHAT_321B	31	plus2years	mths_31_33	Female	wet	Yorrobawol	treatment	D1	31	mths_31_33	plus2years	9501	1099	1	1604	0	2180	0	0	0	57	0	205	17	0	3	106	172	22	0	0	3	0	49	57	0	647	176	0	223	86	100	0	0	0	25	0	0	0
IHAT_449K	10	7to12 mths	mths_10_12	Male	dry	Taibatu	treatment	D1	10	mths_10_12	7to12 mths	6	4172	6	7975	2098	388	0	0	1250	14	1	10	9	1	0	4	108	0	227	0	0	78	60	0	0	0	52	75	18	27	6	21	0	368	301	0	0	0
IHAT_311F	22	1to2years	mths_22_24	Female	wet	Taibatu	treatment	D85	24.7869	mths_25_27	1to2years	5	5831	1	7858	73	64	0	0	1009	36	0	112	233	0	1	15	1	0	0	0	0	0	89	38	0	32	653	116	162	249	129	49	78	0	143	0	0	1
IHAT_615E	13	1to2years	mths_13_15	Male	wet	Yorrobawol	treatment	D85	15.7869	mths_16_18	1to2years	7603	4305	2559	305	401	17	0	0	538	54	0	1	115	125	156	0	9	0	0	0	268	0	15	0	257	250	21	13	44	35	59	27	23	0	236	65	0	7
IHAT_469A	14	1to2years	mths_13_15	Male	wet	CHAMOI	treatment	D1	14	mths_13_15	1to2years	8492	3268	944	533	1420	1326	3	0	344	109	565	176	216	0	4	0	115	0	0	0	0	0	195	0	235	0	0	187	59	0	95	0	0	62	12	0	0	0
IHAT_126K	28	plus2years	mths_28_30	Male	wet	Yorrobawol	treatment	D85	30.7869	mths_31_33	plus2years	8589	2844	2000	77	18	52	778	1087	336	21	0	22	9	0	60	509	446	0	2	0	128	14	96	191	54	128	28	3	39	124	1	29	0	1	86	0	0	0
IHAT_467H	13	1to2years	mths_13_15	Female	dry	Yorrobawol	treatment	D1	13	mths_13_15	1to2years	7180	1187	2238	401	2734	89	0	115	378	275	1698	1	2	46	0	0	0	0	29	0	0	95	216	0	177	43	6	565	133	8	3	44	0	0	154	0	0	0
IHAT_245F	10	7to12 mths	mths_10_12	Male	dry	Yorrobawol	placebo	D1	10	mths_10_12	7to12 mths	7630	283	1447	1345	2734	1092	0	0	222	86	1808	3	2	132	0	0	0	0	109	0	0	180	18	0	8	36	37	158	51	8	18	12	0	0	26	0	0	388
IHAT_692H	28	plus2years	mths_28_30	Male	dry	Taibatu	placebo	D85	30.7869	mths_31_33	plus2years	12784	760	0	189	15	0	1	0	836	28	0	3	23	0	79	447	0	164	0	0	579	0	9	1	43	53	87	2	31	88	5	8	0	0	7	0	0	0
IHAT_410F	23	1to2years	mths_22_24	Male	wet	Taibatu	treatment	D85	25.7869	mths_25_27	1to2years	2891	2990	0	6045	33	392	39	0	8	2	0	3	9	0	0	2	11	0	3660	0	1	1	0	0	0	0	0	7	0	0	0	261	9	0	0	0	0	0
IHAT_313B	27	plus2years	mths_25_27	Female	dry	Taibatu	placebo	D1	27	mths_25_27	plus2years	8851	1217	633	28	77	1	4454	19	0	272	0	0	7	109	101	285	0	3	0	525	22	241	9	28	0	81	65	92	46	34	14	14	0	0	30	93	0	21
IHAT_037A	14	1to2years	mths_13_15	Male	wet	CHAMOI	placebo	D1	14	mths_13_15	1to2years	640	3	54	2229	445	4985	3	0	3	1	0	0	161	122	0	0	1436	0	0	2	0	0	0	1	28	0	0	0	0	0	7	0	0	986	0	0	0	18
IHAT_532K	19	1to2years	mths_19_21	Male	dry	Yorrobawol	treatment	D15	19.4918	mths_19_21	1to2years	11900	3800	1	241	673	19	59	0	8	79	2	25	145	29	0	5	3	368	0	0	0	0	0	0	0	1	336	49	32	0	48	26	65	0	24	0	0	0
IHAT_545E	22	1to2years	mths_22_24	Female	wet	Yorrobawol	treatment	D1	22	mths_22_24	1to2years	11504	3684	0	72	165	166	0	0	156	123	0	190	108	1	0	0	182	0	31	0	5	0	0	390	0	0	39	73	163	18	24	356	13	0	104	0	0	0
IHAT_011H	12	7to12 mths	mths_10_12	Male	wet	Yorrobawol	placebo	D85	14.7869	mths_13_15	7to12 mths	9182	1701	0	830	2589	551	0	0	861	246	24	20	330	0	0	0	0	0	4	0	0	16	139	0	0	0	7	135	119	0	58	58	119	123	74	0	0	0
IHAT_354H	18	1to2years	mths_16_18	Male	wet	Taibatu	placebo	D15	18.4918	mths_16_18	1to2years	8343	1147	1763	79	952	2899	0	0	222	265	442	3	146	534	1	1	8	0	1	0	1	417	4	1	119	195	71	203	42	1	40	6	60	0	97	26	0	0
IHAT_100H	15	1to2years	mths_13_15	Male	dry	Darsilami	treatment	D1	15	mths_13_15	1to2years	10236	1390	2	75	517	1647	0	2350	108	28	73	0	2	142	55	133	0	0	0	0	9	0	26	62	104	0	43	161	33	75	0	10	50	0	117	0	0	0
IHAT_460C	23	1to2years	mths_22_24	Male	wet	Yorrobawol	treatment	D15	23.4918	mths_22_24	1to2years	6787	3105	4185	200	0	830	0	369	75	67	0	100	144	31	0	0	379	0	706	348	48	0	0	277	17	101	126	1	31	53	12	16	0	0	22	0	0	0
IHAT_428B	22	1to2years	mths_22_24	Female	wet	Taibatu	treatment	D1	22	mths_22_24	1to2years	5	4196	0	4351	467	636	0	0	0	2594	0	467	547	0	0	0	720	60	0	0	0	0	0	0	6	0	46	147	38	0	486	617	345	218	113	0	0	0
IHAT_057H	14	1to2years	mths_13_15	Male	dry	Taibatu	placebo	D1	14	mths_13_15	1to2years	9789	2045	0	269	1809	59	0	0	518	272	1158	0	317	0	0	0	2	0	587	0	0	177	0	2	117	0	2	101	40	10	76	3	3	18	85	0	0	0
IHAT_028G	33	plus2years	mths_31_33	Male	dry	Darsilami	placebo	D85	35.7869	mths_34_36	plus2years	9826	1637	788	311	0	192	406	0	690	11	0	0	4	170	259	574	0	0	68	0	323	0	18	41	1	10	47	2	143	23	6	22	14	0	15	13	0	96
IHAT_570J	13	1to2years	mths_13_15	Female	dry	Kuwonkuba	placebo	D15	13.4918	mths_13_15	1to2years	6337	3194	850	573	1258	3867	0	0	0	30	0	0	0	0	0	2	0	0	0	0	0	230	407	0	33	0	115	200	8	0	3	69	0	0	285	0	0	0
IHAT_448F	19	1to2years	mths_19_21	Female	wet	Yorrobawol	placebo	D1	19	mths_19_21	1to2years	6789	2446	2043	28	183	421	0	1194	16	265	0	233	20	42	0	0	2062	0	80	0	0	0	45	10	260	0	115	21	34	0	19	17	0	0	49	99	0	144
IHAT_698J	37	plus2years	mths_37_40	Male	dry	Taibatu	placebo	D85	39.7869	mths_37_40	plus2years	12947	1443	2	84	232	5	0	1965	1065	9	0	22	30	0	1	0	1	0	0	0	14	0	1	10	0	129	101	2	37	332	9	16	0	0	24	0	0	108
IHAT_561J	16	1to2years	mths_16_18	Male	wet	Yorrobawol	placebo	D85	18.7869	mths_19_21	1to2years	8711	4094	0	98	93	1021	1031	0	809	89	0	23	61	21	0	0	265	40	27	1927	61	0	79	17	75	81	10	3	3	64	39	15	130	0	7	0	0	0
IHAT_646E	31	plus2years	mths_31_33	Female	dry	Taibatu	treatment	D1	31	mths_31_33	plus2years	11078	1583	0	2250	2	85	629	0	0	261	0	7	60	515	18	0	122	884	20	0	16	13	0	198	0	182	27	0	23	26	37	30	0	0	52	0	0	100
IHAT_302D	23	1to2years	mths_22_24	Female	wet	Yorrobawol	treatment	D1	23	mths_22_24	1to2years	814	1537	0	6363	173	938	0	214	1155	221	0	349	53	49	207	0	2916	0	0	0	1205	2	200	48	29	15	66	2	10	25	5	10	0	0	132	0	0	0
IHAT_629G	9	7to12 mths	mths_07_09	Male	wet	Yorrobawol	treatment	D15	9.4918	mths_07_09	7to12 mths	4207	889	0	1472	3826	894	0	0	1217	1038	1909	36	141	0	0	1	89	0	19	0	0	167	531	0	162	0	3	477	82	0	20	131	19	92	115	1	0	0
IHAT_092A	11	7to12 mths	mths_10_12	Male	wet	CHAMOI	treatment	D85	13.7869	mths_13_15	7to12 mths	9891	1023	0	303	2610	1542	0	0	1156	157	1364	0	294	24	0	0	110	0	0	0	0	0	18	0	298	0	0	52	1	0	6	2	20	6	12	0	0	0
IHAT_295J	21	1to2years	mths_19_21	Male	wet	Yorrobawol	treatment	D85	23.7869	mths_22_24	1to2years	9774	728	990	3	28	117	3849	342	11	353	0	810	210	0	0	0	85	292	0	158	0	2	0	50	4	8	57	3	89	87	76	10	12	0	33	30	0	47
IHAT_495F	27	plus2years	mths_25_27	Male	dry	Taibatu	treatment	D15	27.4918	mths_25_27	plus2years	10814	1532	2	280	38	189	0	2	633	111	0	156	11	83	72	0	38	0	0	974	84	0	270	258	4	283	196	52	93	42	18	47	0	0	71	414	0	36
IHAT_260G	23	1to2years	mths_22_24	Male	dry	Yorrobawol	placebo	D1	23	mths_22_24	1to2years	10181	1723	0	280	1	504	0	0	704	1340	0	7	294	0	3	118	1	57	5	0	1	0	0	585	0	0	104	6	297	92	92	31	0	0	29	0	0	0
IHAT_162F	31	plus2years	mths_31_33	Female	dry	Kuwonkuba	treatment	D15	31.4918	mths_31_33	plus2years	6576	1267	1695	46	5	4	503	0	34	257	0	12	106	0	0	1	0	0	174	0	4	0	32	2	1	0	20	71	119	3	32	941	0	0	103	0	1456	281
IHAT_531A	35	plus2years	mths_34_36	Male	dry	Taibatu	treatment	D15	35.4918	mths_34_36	plus2years	7858	2881	2327	26	1	1372	176	1104	1190	11	0	12	84	0	0	48	0	8	0	0	32	0	62	55	206	54	101	29	64	332	3	78	0	0	85	0	0	0
IHAT_252H	21	1to2years	mths_19_21	Male	dry	Yorrobawol	treatment	D15	21.4918	mths_19_21	1to2years	3793	2637	956	713	58	2986	1	0	365	164	1	98	122	130	3	61	23	0	0	837	58	0	164	0	0	0	629	90	166	1	183	270	0	0	401	0	0	462
IHAT_224E	29	plus2years	mths_28_30	Male	wet	CHAMOI	placebo	D15	29.4918	mths_28_30	plus2years	11882	2238	3	904	39	295	1395	1	158	22	0	3	44	0	52	3	65	66	0	0	83	0	13	388	0	88	15	3	8	19	25	22	0	1	24	0	0	0
IHAT_251E	10	7to12 mths	mths_10_12	Female	dry	Yorrobawol	treatment	D15	10.4918	mths_10_12	7to12 mths	9701	1399	1575	233	1538	19	1	0	1677	14	878	5	4	97	0	1	4	0	4	0	0	494	64	0	0	8	2	487	77	0	3	6	39	40	141	17	0	2
IHAT_235H	25	plus2years	mths_25_27	Male	dry	Taibatu	treatment	D85	27.7869	mths_28_30	plus2years	9320	2954	1805	42	98	6	1	1558	163	25	0	103	18	204	4	254	82	199	487	0	120	0	45	38	70	57	37	11	37	49	18	25	81	0	27	0	1	0
IHAT_274G	35	plus2years	mths_34_36	Male	dry	Yorrobawol	placebo	D85	37.7869	mths_37_40	plus2years	16034	1170	3	263	65	5	0	1	270	118	0	46	93	26	2	0	18	142	0	0	24	1	1	11	15	101	104	1	7	39	26	7	0	0	3	0	0	0
IHAT_405J	15	1to2years	mths_13_15	Female	dry	Taibatu	treatment	D15	15.4918	mths_13_15	1to2years	7014	698	0	1715	935	885	5047	0	375	59	217	22	22	0	0	0	27	0	61	0	0	0	282	0	73	0	0	10	30	0	22	326	333	69	165	0	1	0
IHAT_528A	15	1to2years	mths_13_15	Female	dry	Kuwonkuba	placebo	D15	15.4918	mths_13_15	1to2years	9198	209	1	24	1253	196	0	0	168	432	189	0	372	39	0	0	0	0	0	0	0	49	1	17	418	18	45	215	165	0	160	0	47	0	77	0	0	0
IHAT_419E	20	1to2years	mths_19_21	Female	dry	Darsilami	treatment	D1	20	mths_19_21	1to2years	9359	3185	188	21	0	147	0	61	390	4	0	0	9	323	6	0	3386	1	0	0	3	0	0	0	2	4	14	34	0	0	18	346	0	0	10	0	2	127
IHAT_269J	23	1to2years	mths_22_24	Male	wet	CHAMOI	treatment	D85	25.7869	mths_25_27	1to2years	8608	1744	4122	157	0	15	2073	198	225	25	0	8	130	0	8	0	2	8	194	157	60	0	36	151	3	310	61	6	31	59	2	20	81	0	36	0	0	123
IHAT_561J	16	1to2years	mths_16_18	Male	wet	Yorrobawol	placebo	D15	16.4918	mths_16_18	1to2years	10180	1704	341	31	269	243	0	936	68	234	0	71	102	28	107	558	473	0	13	127	1	0	108	2	90	219	78	11	90	74	7	1	0	0	54	0	0	14
IHAT_667A	28	plus2years	mths_28_30	Male	dry	Taibatu	treatment	D15	28.4918	mths_28_30	plus2years	10885	4512	0	86	12	32	1	1	266	147	0	22	818	499	0	0	4	0	5	0	0	116	18	2	22	0	55	11	6	90	5	21	44	0	22	0	0	0
IHAT_226G	9	7to12 mths	mths_07_09	Male	dry	Darsilami	treatment	D1	9	mths_07_09	7to12 mths	980	1616	1	2854	1403	875	0	0	947	13	50	0	0	0	0	0	7	0	77	0	0	0	0	0	1	0	0	34	0	0	0	23	2758	1141	2	0	0	0
IHAT_473E	14	1to2years	mths_13_15	Male	wet	CHAMOI	treatment	D1	14	mths_13_15	1to2years	6105	102	2336	101	589	116	7685	0	256	4	2	1	0	142	0	0	29	0	39	240	0	1	194	0	248	1	0	37	39	0	0	13	128	20	77	112	0	0
IHAT_513E	16	1to2years	mths_16_18	Male	dry	Taibatu	treatment	D1	16	mths_16_18	1to2years	9660	320	0	79	3695	3	0	0	655	153	2644	4	222	9	0	0	14	0	0	0	0	357	4	0	201	18	25	286	30	1	21	4	5	15	43	0	0	0
IHAT_213H	34	plus2years	mths_34_36	Female	wet	Darsilami	placebo	D85	36.7869	mths_37_40	plus2years	8289	1925	3938	691	2	345	682	2	365	23	0	450	30	13	20	0	146	0	0	140	158	0	26	41	0	31	53	57	70	174	18	82	0	0	38	0	0	104
IHAT_131D	34	plus2years	mths_34_36	Male	wet	Taibatu	placebo	D15	34.4918	mths_34_36	plus2years	8381	2607	1364	291	7	94	0	1286	157	19	0	57	18	0	1	9	1	1	1191	184	0	0	8	1	148	4	26	20	17	124	8	109	755	0	59	0	0	0
IHAT_656E	14	1to2years	mths_13_15	Male	dry	Kuwonkuba	treatment	D1	14	mths_13_15	1to2years	11054	1137	1	1503	192	43	0	0	378	315	465	9	42	14	8	1	8	0	0	0	0	437	4	6	97	0	0	248	42	0	275	524	0	0	87	0	0	0
IHAT_231C	15	1to2years	mths_13_15	Female	dry	Darsilami	placebo	D15	15.4918	mths_13_15	1to2years	9860	1940	1100	129	1552	61	2	0	45	123	8	0	46	465	0	0	18	811	0	92	0	494	1	21	174	59	172	80	139	93	15	3	0	0	73	0	0	0
IHAT_581F	9	7to12 mths	mths_07_09	Male	wet	Taibatu	treatment	D85	11.7869	mths_10_12	7to12 mths	6150	765	3781	29	3292	0	8	50	202	652	525	3	161	583	6	0	0	0	8	314	0	182	78	0	86	0	22	288	98	21	20	7	12	0	71	0	0	0
IHAT_123E	31	plus2years	mths_31_33	Male	dry	Taibatu	treatment	D85	33.7869	mths_34_36	plus2years	5477	3316	3387	10	0	69	2	276	152	4	0	0	117	238	0	0	4	0	13	0	21	0	0	2484	0	210	150	0	61	304	40	49	0	0	115	0	0	610
IHAT_395G	17	1to2years	mths_16_18	Male	dry	Taibatu	treatment	D15	17.4918	mths_16_18	1to2years	9382	1559	1983	25	1641	6	0	133	578	405	414	0	28	67	24	0	0	0	0	0	1	190	0	52	9	66	503	141	19	15	93	11	225	0	41	274	0	165
IHAT_309F	10	7to12 mths	mths_10_12	Male	wet	CHAMOI	treatment	D1	10	mths_10_12	7to12 mths	169	3218	1	10	6724	2917	0	0	5	1158	38	4	6	0	0	1	51	0	0	0	0	1743	0	0	121	1	0	1837	48	0	15	4	62	0	1	0	0	0
IHAT_749H	21	1to2years	mths_19_21	Male	wet	CHAMOI	placebo	D85	23.7869	mths_22_24	1to2years	7147	1878	2595	57	41	29	5197	0	650	2	0	0	3	0	0	0	1	0	119	0	0	0	127	15	95	146	207	0	153	0	0	18	185	0	152	0	0	0
IHAT_491A	26	plus2years	mths_25_27	Female	dry	Taibatu	placebo	D85	28.7869	mths_28_30	plus2years	8512	2399	1	1557	1	2597	0	0	539	3	0	1	3	0	7	0	1	0	260	0	3	0	502	564	360	0	66	5	184	77	3	142	0	0	372	0	0	0
IHAT_033F	36	plus2years	mths_34_36	Female	dry	Darsilami	treatment	D15	36.4918	mths_34_36	plus2years	3387	3899	3428	377	0	4	1	6	429	12	0	29	4	0	41	0	0	1	849	0	59	0	50	11	0	41	209	0	219	260	1	239	0	0	157	0	0	588
IHAT_607H	21	1to2years	mths_19_21	Male	wet	Darsilami	treatment	D85	23.7869	mths_22_24	1to2years	8982	2858	2606	236	4	164	2	48	751	4	0	0	129	26	0	23	25	0	1132	115	6	0	6	316	63	94	102	4	24	108	29	73	53	0	42	0	0	0
IHAT_221F	19	1to2years	mths_19_21	Female	dry	Taibatu	treatment	D15	19.4918	mths_19_21	1to2years	6357	4209	2	1903	52	53	0	1	108	113	0	203	456	1091	121	0	16	0	0	0	273	0	316	0	0	362	568	0	251	0	41	179	0	3	158	0	0	0
IHAT_244B	9	7to12 mths	mths_07_09	Male	wet	CHAMOI	treatment	D1	9	mths_07_09	7to12 mths	1	3134	0	4772	2677	3729	0	0	1042	137	0	1243	93	1	0	0	14	0	0	0	0	562	0	0	0	0	0	92	0	0	18	0	77	383	199	0	0	0
IHAT_359E	19	1to2years	mths_19_21	Female	dry	Taibatu	treatment	D15	19.4918	mths_19_21	1to2years	11723	3526	1	395	57	221	2	0	63	11	0	146	37	1098	0	0	7	20	0	0	61	0	0	20	90	97	102	10	53	458	11	58	0	0	96	0	0	0
IHAT_574D	20	1to2years	mths_19_21	Female	wet	Taibatu	treatment	D15	20.4918	mths_19_21	1to2years	9179	2231	2405	186	1038	369	0	94	135	152	482	0	190	509	0	563	4	0	50	0	21	3	21	3	7	26	6	243	47	15	28	1	272	0	150	0	0	0
IHAT_203F	11	7to12 mths	mths_10_12	Female	wet	Darsilami	treatment	D85	13.7869	mths_13_15	7to12 mths	9978	552	563	197	3131	142	0	4	343	30	1858	70	63	311	10	0	320	0	1	1	0	0	193	0	228	2	28	177	31	0	5	2	5	0	61	16	0	0
IHAT_419E	20	1to2years	mths_19_21	Female	dry	Darsilami	treatment	D85	22.7869	mths_22_24	1to2years	4105	858	1394	229	4222	0	17	0	1363	415	0	0	1125	37	0	0	120	0	0	0	0	317	36	0	100	0	20	914	112	0	190	8	0	395	1	0	0	2
IHAT_710K	11	7to12 mths	mths_10_12	Female	wet	Darsilami	treatment	D85	13.7869	mths_13_15	7to12 mths	8797	731	1	47	1100	1446	0	0	216	36	1	0	9	923	0	0	74	0	0	0	0	0	0	0	0	0	0	26	0	0	28	830	0	1368	202	0	0	0
IHAT_298C	28	plus2years	mths_28_30	Male	dry	Darsilami	treatment	D1	28	mths_28_30	plus2years	6639	1374	2263	175	8	16	3437	0	1	14	0	5	13	3	247	282	8	4	0	0	158	111	196	7	58	15	50	3	96	10	8	88	0	0	44	0	1469	52
IHAT_957H	14	1to2years	mths_13_15	Male	dry	Taibatu	placebo	D15	14.4918	mths_13_15	1to2years	2099	3574	55	5699	1234	3071	0	7	453	7	0	107	12	0	0	0	173	1	33	0	0	0	14	0	11	0	0	52	0	53	0	113	2	972	159	0	0	0
IHAT_528A	15	1to2years	mths_13_15	Female	dry	Kuwonkuba	placebo	D1	15	mths_13_15	1to2years	6580	964	3	2267	1884	0	1	0	1590	90	2255	1	28	283	2	0	1	0	5	0	0	177	18	1	997	16	7	100	147	0	157	1	41	0	8	0	0	0
IHAT_743F	20	1to2years	mths_19_21	Male	wet	Taibatu	placebo	D15	20.4918	mths_19_21	1to2years	8270	2779	0	153	218	1991	184	0	468	102	0	257	549	3	0	0	2153	0	0	0	0	0	10	0	85	65	92	48	70	0	31	34	0	0	63	219	0	0
IHAT_562G	18	1to2years	mths_16_18	Male	dry	Taibatu	treatment	D15	18.4918	mths_16_18	1to2years	10898	1378	2675	191	472	168	0	3	150	49	390	82	2	341	0	0	41	1	110	0	0	70	26	0	668	0	367	148	43	0	34	50	23	4	91	0	0	6
IHAT_220C	20	1to2years	mths_19_21	Female	dry	Darsilami	placebo	D1	20	mths_19_21	1to2years	1	3795	0	368	1770	3347	0	0	1350	491	0	234	229	36	0	0	31	0	0	0	0	855	15	425	0	0	0	210	152	0	237	128	0	1	95	0	0	0
IHAT_329J	9	7to12 mths	mths_07_09	Male	dry	Taibatu	treatment	D1	9	mths_07_09	7to12 mths	12355	1151	954	302	1187	95	79	1	1351	15	701	0	2	0	0	0	0	49	0	0	0	0	40	0	1	0	13	47	3	0	3	24	1	0	167	0	0	0
IHAT_348C	10	7to12 mths	mths_10_12	Male	wet	CHAMOI	placebo	D1	10	mths_10_12	7to12 mths	1927	354	721	4652	2775	1406	0	0	3004	52	9	1	0	0	0	0	90	0	324	0	0	0	1394	1	67	0	0	109	3	0	1	23	3	0	67	0	0	0
IHAT_279F	31	plus2years	mths_31_33	Female	dry	Yorrobawol	treatment	D1	31	mths_31_33	plus2years	11203	2222	1459	98	0	0	15	784	3	19	0	0	14	179	124	575	0	409	0	0	146	11	46	26	5	13	73	7	55	26	16	22	0	0	24	0	0	270
IHAT_203F	11	7to12 mths	mths_10_12	Female	wet	Darsilami	treatment	D1	11	mths_10_12	7to12 mths	8177	1151	0	845	2656	38	0	819	1123	33	553	15	4	253	0	0	0	28	0	0	0	0	485	0	389	42	172	273	63	0	6	1	24	6	184	0	0	0
IHAT_193K	18	1to2years	mths_16_18	Male	dry	Taibatu	placebo	D1	18	mths_16_18	1to2years	10697	1613	2324	43	1627	81	0	0	132	20	521	342	30	451	8	1	0	123	0	0	3	1	0	80	131	53	65	156	78	14	6	7	0	0	72	0	0	0
IHAT_101A	9	7to12 mths	mths_07_09	Female	wet	Taibatu	placebo	D1	9	mths_07_09	7to12 mths	5458	29	4	771	1862	7826	0	0	918	26	581	0	0	0	0	1	0	0	0	0	1	0	6	0	139	0	1	84	0	0	60	1	0	58	42	0	0	0
IHAT_292F	11	7to12 mths	mths_10_12	Female	wet	Yorrobawol	placebo	D1	11	mths_10_12	7to12 mths	234	2380	0	4787	2076	2149	0	0	1445	41	562	10	0	0	58	0	1	0	0	0	0	27	1149	0	170	0	4	111	43	1	0	16	0	0	91	0	0	0
IHAT_063J	14	1to2years	mths_13_15	Female	wet	Yorrobawol	treatment	D15	14.4918	mths_13_15	1to2years	3646	352	1	1124	7187	137	0	0	856	2	264	0	1	369	0	0	0	0	0	0	0	635	251	0	96	0	6	1626	25	0	1	1	0	417	143	0	0	0
IHAT_331G	32	plus2years	mths_31_33	Male	dry	Yorrobawol	treatment	D85	34.7869	mths_34_36	plus2years	6765	536	828	945	0	12	3946	1	1	73	0	3	30	0	26	890	0	0	0	0	1	0	0	0	1	367	0	6	101	14	33	155	0	0	37	0	0	0
IHAT_087K	33	plus2years	mths_31_33	Female	dry	Taibatu	treatment	D85	35.7869	mths_34_36	plus2years	8481	4482	689	2427	0	17	1	442	1241	33	0	45	323	0	0	0	1	0	0	0	5	0	6	22	0	58	263	1	46	49	7	9	0	0	56	0	0	0
IHAT_241A	20	1to2years	mths_19_21	Female	wet	CHAMOI	treatment	D15	20.4918	mths_19_21	1to2years	11226	2793	0	147	307	274	0	0	24	44	0	0	22	427	18	78	1	1030	242	0	16	0	12	149	0	0	632	4	47	242	16	52	0	0	43	0	0	0
IHAT_561J	16	1to2years	mths_16_18	Male	wet	Yorrobawol	placebo	D1	16	mths_16_18	1to2years	8263	2799	3731	83	37	192	0	343	65	269	12	57	655	38	1	0	215	0	0	346	18	4	0	137	98	95	139	4	22	36	53	11	0	0	29	20	0	0
IHAT_094J	19	1to2years	mths_19_21	Male	wet	Yorrobawol	treatment	D85	21.7869	mths_22_24	1to2years	4982	1369	2340	335	1	446	2160	0	28	64	0	8	74	1	89	60	9	61	196	900	119	0	312	23	6	221	26	10	50	5	45	26	0	0	78	74	0	309
IHAT_320G	14	1to2years	mths_13_15	Female	wet	CHAMOI	treatment	D15	14.4918	mths_13_15	1to2years	8338	1851	2264	31	340	307	0	0	120	606	2	562	253	58	11	321	1	0	34	60	0	0	39	0	133	239	87	181	217	124	281	900	321	0	36	0	0	0
IHAT_449K	10	7to12 mths	mths_10_12	Male	dry	Taibatu	treatment	D15	10.4918	mths_10_12	7to12 mths	4	5352	0	8011	1654	0	0	0	1164	11	132	1	1	0	4	93	0	0	460	0	0	83	63	0	0	0	74	76	86	8	9	40	1	325	136	0	0	0
IHAT_424D	30	plus2years	mths_28_30	Male	wet	Yorrobawol	treatment	D1	30	mths_28_30	plus2years	7032	3718	0	579	33	536	0	1	617	291	5	3339	276	4	18	6	79	211	0	0	32	0	153	45	158	169	78	42	121	20	361	17	0	0	50	0	0	0
IHAT_311F	22	1to2years	mths_22_24	Female	wet	Taibatu	treatment	D1	22	mths_22_24	1to2years	4024	5304	438	2258	383	1964	1	0	846	119	340	494	0	0	0	274	276	0	0	25	553	55	0	56	59	0	93	44	62	62	0	0	98	0	44	0	0	0
IHAT_559G	16	1to2years	mths_16_18	Male	wet	Taibatu	placebo	D1	16	mths_16_18	1to2years	7054	3309	0	1830	1838	602	0	0	357	209	0	1	88	1928	0	0	204	0	0	0	0	0	67	0	53	1	5	175	43	0	12	79	13	163	18	0	0	0
IHAT_327K	8	7to12 mths	mths_07_09	Male	wet	Taibatu	treatment	D1	8	mths_07_09	7to12 mths	4	3	0	7157	5294	969	0	1	29	124	731	0	12	2299	0	0	11	0	0	0	0	0	0	0	0	0	0	0	0	0	23	178	0	0	0	0	0	0
IHAT_486H	10	7to12 mths	mths_10_12	Female	dry	Darsilami	treatment	D15	10.4918	mths_10_12	7to12 mths	1401	2	9	715	4938	1170	2	1	348	314	0	105	5984	0	0	0	1	0	0	1	1	293	0	1	0	0	6	124	378	0	241	11	0	599	34	0	0	0
IHAT_172B	11	7to12 mths	mths_10_12	Female	dry	Kuwonkuba	placebo	D1	11	mths_10_12	7to12 mths	103	0	12	3	2154	99	0	0	4	3832	703	0	5518	0	0	0	0	1	0	0	0	1011	0	0	10	0	0	0	0	0	3218	0	0	2	0	0	0	0
IHAT_388G	35	plus2years	mths_34_36	Male	dry	Darsilami	treatment	D85	37.7869	mths_37_40	plus2years	7710	4594	2596	110	0	0	0	61	0	143	0	2	58	218	40	21	0	159	0	103	89	0	79	65	0	4	78	4	192	134	108	102	0	0	76	0	0	257
IHAT_340B	15	1to2years	mths_13_15	Female	dry	Yorrobawol	placebo	D1	15	mths_13_15	1to2years	5163	773	508	8	1677	118	1	0	25	543	77	2858	3123	3	16	6	129	15	0	91	23	158	2	20	70	3	308	61	17	3	786	9	1	0	14	1	0	0
IHAT_146G	8	7to12 mths	mths_07_09	Female	wet	Yorrobawol	treatment	D15	8.4918	mths_07_09	7to12 mths	3683	26	54	53	856	3787	34	1	37	1504	0	3139	318	0	0	0	37	0	427	5	0	0	1	0	0	66	979	0	31	38	350	37	0	0	45	492	0	22
IHAT_416A	8	7to12 mths	mths_07_09	Male	wet	Taibatu	treatment	D15	8.4918	mths_07_09	7to12 mths	4885	571	1392	90	2414	738	0	0	434	89	709	4	13	411	0	1	0	0	0	0	0	0	284	1	634	0	1006	63	36	0	45	5	0	0	150	0	0	0
IHAT_249D	17	1to2years	mths_16_18	Female	dry	Darsilami	treatment	D15	17.4918	mths_16_18	1to2years	29	6	2	3	3	10760	0	0	0	13	1	503	292	2	1	1	950	0	1067	0	0	0	0	1	0	0	0	0	0	0	0	25	0	0	0	0	0	0
IHAT_186B	14	1to2years	mths_13_15	Male	dry	Yorrobawol	placebo	D15	14.4918	mths_13_15	1to2years	11836	451	1	34	1960	507	0	0	1277	133	0	295	325	0	0	0	33	0	438	0	0	13	0	0	0	0	0	171	1	0	60	72	231	547	131	0	0	0
IHAT_127F	30	plus2years	mths_28_30	Female	dry	Taibatu	treatment	D1	30	mths_28_30	plus2years	7	4161	2	1528	0	4	1	2452	0	42	0	0	4	68	105	0	0	0	0	1	1221	0	3	163	0	0	153	5	109	8	13	91	10	0	52	0	3781	173
IHAT_267K	10	7to12 mths	mths_10_12	Male	dry	Yorrobawol	treatment	D1	10	mths_10_12	7to12 mths	5634	1004	1533	1213	2109	3346	0	363	128	346	138	267	16	18	139	186	4	0	488	0	13	2	13	1	59	0	39	63	9	5	253	58	221	231	61	0	0	0
IHAT_342F	25	plus2years	mths_25_27	Male	dry	Yorrobawol	placebo	D85	27.7869	mths_28_30	plus2years	11218	1208	1528	50	36	194	1	85	161	13	0	0	3	342	62	133	0	836	1	147	14	89	1	10	78	113	23	8	34	62	0	69	0	0	22	167	0	0
IHAT_328H	19	1to2years	mths_19_21	Female	wet	Taibatu	treatment	D85	21.7869	mths_22_24	1to2years	5355	352	2090	39	1893	639	0	0	363	622	2380	898	598	33	8	0	1	0	588	86	0	1110	2	0	210	0	41	418	39	9	116	0	125	0	25	0	0	0
IHAT_211D	9	7to12 mths	mths_07_09	Male	dry	Yorrobawol	treatment	D1	9	mths_07_09	7to12 mths	1753	107	1322	3244	3120	15	2	0	1491	1	2575	0	3	69	24	0	0	0	47	0	0	10	139	0	65	0	1	258	23	0	0	105	0	0	56	23	0	0
IHAT_725C	27	plus2years	mths_25_27	Female	dry	Taibatu	treatment	D1	27	mths_25_27	plus2years	9132	3536	2373	10	0	35	0	836	84	328	0	5	95	99	46	296	46	141	0	44	110	0	10	35	0	96	51	13	56	20	112	25	0	0	90	2	0	208
IHAT_359E	19	1to2years	mths_19_21	Female	dry	Taibatu	treatment	D1	19	mths_19_21	1to2years	8239	3448	5	778	765	362	4	0	42	187	1	555	51	388	68	49	2	269	0	0	38	0	89	2	632	104	254	50	86	423	17	40	0	0	34	1	0	0
IHAT_362A	16	1to2years	mths_16_18	Female	wet	Yorrobawol	treatment	D1	16	mths_16_18	1to2years	6831	4432	4473	590	333	180	290	4	548	17	1	8	0	5	21	12	36	4	0	57	10	0	37	10	121	8	7	39	0	5	3	7	0	15	64	1	0	0
IHAT_614A	14	1to2years	mths_13_15	Male	wet	Yorrobawol	treatment	D1	14	mths_13_15	1to2years	9668	1731	0	588	852	1412	0	0	216	218	5	492	13	0	0	0	23	0	313	1	2	0	29	114	36	0	113	107	51	109	14	16	217	0	55	0	0	0
IHAT_568D	18	1to2years	mths_16_18	Female	wet	Taibatu	placebo	D85	20.7869	mths_19_21	1to2years	8142	1198	6839	173	430	16	1657	1	191	5	0	0	4	86	58	0	0	8	0	0	13	25	10	1	0	52	13	1	0	35	0	3	0	0	10	1	0	0
IHAT_358D	37	plus2years	mths_37_40	Male	dry	Yorrobawol	treatment	D1	37	mths_37_40	plus2years	14225	792	1	218	0	191	0	0	368	9	0	12	55	0	166	130	3	215	0	0	472	4	46	257	103	129	134	0	24	80	0	43	0	0	23	0	0	0
IHAT_106E	33	plus2years	mths_31_33	Male	dry	Taibatu	treatment	D1	33	mths_31_33	plus2years	8680	2090	4383	48	0	3	0	1477	0	45	0	0	11	58	75	253	4	393	0	239	159	0	3	210	2	0	41	0	2	5	10	12	0	0	15	0	0	0
IHAT_535F	21	1to2years	mths_19_21	Female	dry	Yorrobawol	treatment	D85	23.7869	mths_22_24	1to2years	8814	962	2278	43	59	22	0	0	73	152	2	22	89	101	172	1083	389	378	0	0	386	0	6	9	113	743	81	16	359	351	21	40	0	0	42	0	0	0
IHAT_423F	27	plus2years	mths_25_27	Male	dry	Kuwonkuba	treatment	D15	27.4918	mths_25_27	plus2years	16	19	3	348	2	2200	2	0	1	453	0	2483	302	3	0	0	4756	0	1	0	0	0	0	0	0	0	3	0	0	0	882	1	0	0	0	0	0	0
IHAT_533C	18	1to2years	mths_16_18	Female	dry	Taibatu	treatment	D1	18	mths_16_18	1to2years	9700	1755	3382	2	1	20	0	2272	33	77	0	14	100	104	1	0	0	204	6	0	33	0	82	0	64	12	84	19	104	253	12	32	10	0	55	0	0	0
IHAT_073K	9	7to12 mths	mths_07_09	Male	dry	Kuwonkuba	placebo	D1	9	mths_07_09	7to12 mths	10946	1566	1895	51	305	51	0	0	113	69	334	0	81	601	0	0	0	0	0	0	0	636	11	0	171	0	98	272	214	168	43	33	0	0	10	0	0	0
IHAT_327K	8	7to12 mths	mths_07_09	Male	wet	Taibatu	treatment	D85	10.7869	mths_10_12	7to12 mths	3239	1008	3	4207	3730	178	5	1	19	103	1585	0	1	768	0	0	2	0	126	0	0	0	85	1	0	0	0	145	122	0	0	18	325	524	88	0	0	0
IHAT_488A	14	1to2years	mths_13_15	Female	dry	Taibatu	treatment	D1	14	mths_13_15	1to2years	7357	2801	0	1042	3412	176	902	0	10	52	818	0	20	371	52	0	33	1	0	0	16	33	9	0	1	0	134	143	148	1	14	2	0	0	136	0	0	117
IHAT_443G	15	1to2years	mths_13_15	Female	dry	Kuwonkuba	treatment	D85	17.7869	mths_16_18	1to2years	2840	592	1423	168	2	478	22	2	166	1331	0	4763	1458	81	45	0	2	33	166	54	9	11	69	0	9	106	13	122	289	24	379	14	0	0	27	0	0	97
IHAT_712D	21	1to2years	mths_19_21	Female	wet	Yorrobawol	placebo	D85	23.7869	mths_22_24	1to2years	12765	3521	1	246	343	44	0	0	170	18	4	71	0	107	7	497	2	0	2	0	12	0	42	50	49	0	116	144	34	44	6	14	8	1	19	0	0	0
IHAT_245F	10	7to12 mths	mths_10_12	Male	dry	Yorrobawol	placebo	D15	10.4918	mths_10_12	7to12 mths	7378	415	1710	318	2312	198	0	0	587	1189	1717	0	0	104	0	0	1	0	0	0	0	232	27	0	24	14	8	165	64	10	280	7	0	0	236	0	0	187
IHAT_610G	29	plus2years	mths_28_30	Female	dry	Taibatu	treatment	D85	31.7869	mths_31_33	plus2years	10917	1652	1479	105	19	249	383	0	754	153	0	5	78	0	183	199	54	134	0	0	153	0	2	455	2	0	53	13	72	38	39	31	0	0	34	0	0	52
IHAT_408C	14	1to2years	mths_13_15	Female	wet	Darsilami	treatment	D1	14	mths_13_15	1to2years	9332	1448	242	12	983	443	0	3037	518	503	0	6	65	2	0	0	102	0	0	127	0	1381	1	0	0	0	14	46	7	15	159	0	0	0	38	0	0	0
IHAT_512H	21	1to2years	mths_19_21	Male	wet	Taibatu	treatment	D1	21	mths_19_21	1to2years	6224	1421	0	322	2311	3083	0	1	372	42	77	869	48	0	0	0	0	0	14	7	0	605	4	0	32	0	93	339	34	0	112	13	76	264	46	0	0	0
IHAT_012F	18	1to2years	mths_16_18	Female	wet	Yorrobawol	placebo	D1	18	mths_16_18	1to2years	4	1499	1	3720	3775	1894	0	0	2033	80	0	8	20	0	0	0	1	0	0	0	0	1432	0	0	0	0	0	138	0	0	69	28	0	0	1	0	0	0
IHAT_509K	16	1to2years	mths_16_18	Female	wet	CHAMOI	placebo	D1	16	mths_16_18	1to2years	6451	1305	2200	0	1125	477	1128	1141	7	178	2	983	215	170	14	4	6	2	0	85	0	321	5	1	94	304	18	149	23	0	175	16	48	0	33	326	0	0
IHAT_211D	9	7to12 mths	mths_07_09	Male	dry	Yorrobawol	treatment	D15	9.4918	mths_07_09	7to12 mths	1983	242	1112	1677	3390	275	0	0	1464	3	3176	1	30	392	400	0	0	0	92	0	5	4	82	1	125	0	16	0	62	0	3	1	0	0	74	16	0	0
IHAT_135K	31	plus2years	mths_31_33	Female	dry	Taibatu	placebo	D85	33.7869	mths_34_36	plus2years	11592	1951	2600	236	28	24	1	0	45	101	0	4	1	46	36	64	0	0	0	0	30	1	44	21	0	109	50	19	39	93	0	65	267	0	18	21	0	0
IHAT_160B	9	7to12 mths	mths_07_09	Male	dry	Kuwonkuba	placebo	D15	9.4918	mths_07_09	7to12 mths	7564	1862	3770	972	1124	37	0	1	718	276	216	16	6	2	1	0	31	0	289	1	1	642	141	0	0	166	0	72	0	0	8	49	0	443	73	30	0	0
IHAT_388G	35	plus2years	mths_34_36	Male	dry	Darsilami	treatment	D1	35	mths_34_36	plus2years	1605	2554	111	104	0	7148	4277	189	0	45	0	238	2	72	8	8	14	1	0	28	5	0	31	1	4	40	53	57	713	106	1	0	0	0	0	0	0	361
IHAT_535F	21	1to2years	mths_19_21	Female	dry	Yorrobawol	treatment	D1	21	mths_19_21	1to2years	11160	2287	2897	29	63	5	0	1	9	36	0	556	32	131	0	0	0	0	0	0	4	0	0	13	133	601	176	19	28	71	0	11	0	0	66	0	0	0
IHAT_499D	14	1to2years	mths_13_15	Female	dry	Yorrobawol	treatment	D15	14.4918	mths_13_15	1to2years	3705	5219	1803	1284	469	1674	1622	0	253	21	1	1	11	94	369	2	1	1	0	0	170	0	1160	0	1	0	2	0	20	0	6	15	0	227	30	0	0	0
IHAT_552F	15	1to2years	mths_13_15	Female	wet	CHAMOI	treatment	D1	15	mths_13_15	1to2years	7837	2709	671	355	190	522	1	0	39	510	0	4	319	82	32	730	5	4	102	37	39	0	279	189	186	23	666	81	204	76	284	36	13	0	88	0	0	0
IHAT_195C	16	1to2years	mths_16_18	Female	wet	Yorrobawol	treatment	D15	16.4918	mths_16_18	1to2years	3879	1345	2777	316	3388	71	0	0	122	30	618	0	3	371	920	628	8	0	8	171	28	16	125	12	276	3	25	830	53	0	4	0	0	0	249	145	0	1
IHAT_606G	32	plus2years	mths_31_33	Male	dry	Yorrobawol	placebo	D1	32	mths_31_33	plus2years	11277	2172	3136	295	0	52	53	850	227	7	0	75	20	10	4	0	30	5	169	232	0	0	19	15	7	8	34	3	10	29	9	6	0	0	23	0	0	56
IHAT_140C	29	plus2years	mths_28_30	Male	dry	Darsilami	treatment	D15	29.4918	mths_28_30	plus2years	1737	708	61	20	0	11	0	2	0	301	0	259	0	7	0	0	39	1	6599	1	0	0	0	0	0	1	0	2	4	1	19	66	0	0	66	0	0	11
IHAT_156H	25	plus2years	mths_25_27	Male	wet	Yorrobawol	placebo	D1	25	mths_25_27	plus2years	6849	1226	1	904	3412	619	2	0	1012	211	2840	0	2	0	1	0	62	2	17	0	0	113	0	6	446	75	30	485	29	0	9	4	0	0	0	0	0	0
IHAT_395G	17	1to2years	mths_16_18	Male	dry	Taibatu	treatment	D1	17	mths_16_18	1to2years	6991	740	2	1	2448	4171	7	0	2114	22	1022	0	0	0	2	0	2	0	0	0	2	0	0	15	390	0	0	147	14	0	1	5	0	0	128	0	0	0
IHAT_626D	17	1to2years	mths_16_18	Female	wet	CHAMOI	treatment	D85	19.7869	mths_19_21	1to2years	9308	1866	1	543	839	1104	0	0	388	365	3	100	863	133	0	0	0	0	0	0	0	173	29	11	1	0	34	130	76	100	42	18	299	0	45	0	0	71
IHAT_455K	33	plus2years	mths_31_33	Male	wet	CHAMOI	treatment	D15	33.4918	mths_31_33	plus2years	7766	2266	82	313	2	3505	0	30	57	1	0	2285	11	0	0	0	1221	0	269	0	0	0	424	0	0	1	0	0	2	0	4	0	0	0	0	0	0	0
IHAT_012F	18	1to2years	mths_16_18	Female	wet	Yorrobawol	placebo	D85	20.7869	mths_19_21	1to2years	3283	1175	1	6565	1917	1992	0	1	960	36	545	1	12	0	0	0	1	0	0	0	0	0	5	1	0	0	34	122	71	2	1	2	576	0	65	41	0	0
IHAT_452B	16	1to2years	mths_16_18	Male	wet	Yorrobawol	placebo	D1	16	mths_16_18	1to2years	8008	442	312	142	3039	52	0	0	287	14	1654	101	63	347	372	0	7	0	0	611	9	1280	128	1	110	24	1	187	73	0	6	2	0	0	50	41	0	0
IHAT_058K	9	7to12 mths	mths_07_09	Female	wet	Yorrobawol	treatment	D15	9.4918	mths_07_09	7to12 mths	7503	824	1823	47	3201	218	0	0	318	43	0	395	23	21	0	0	23	1	5	471	0	0	69	0	363	27	80	486	84	31	18	155	161	1	82	0	0	0
IHAT_362A	16	1to2years	mths_16_18	Female	wet	Yorrobawol	treatment	D85	18.7869	mths_19_21	1to2years	8570	2051	879	153	1417	269	39	0	402	166	9	460	1742	13	1	0	216	0	9	30	0	110	10	1	91	75	124	267	18	3	16	8	21	0	38	179	0	0
IHAT_178H	18	1to2years	mths_16_18	Male	dry	Yorrobawol	placebo	D1	18	mths_16_18	1to2years	6	3577	1	10058	982	158	0	0	1941	98	0	4	223	0	0	0	161	0	0	0	0	0	0	3	0	0	105	0	19	1	5	289	0	0	70	0	0	0
IHAT_103C	23	1to2years	mths_22_24	Male	wet	CHAMOI	placebo	D1	23	mths_22_24	1to2years	9106	1374	479	64	537	394	4316	0	0	191	1	392	14	96	74	0	23	85	55	0	0	258	138	24	118	15	31	10	24	41	17	31	24	0	42	0	0	0
IHAT_611B	20	1to2years	mths_19_21	Female	wet	Taibatu	treatment	D1	20	mths_19_21	1to2years	11073	1510	1	160	1	528	724	0	824	66	0	1	450	0	0	0	13	0	0	0	1	0	1	0	172	0	0	2	212	0	40	310	0	0	1	0	0	0
IHAT_235H	25	plus2years	mths_25_27	Male	dry	Taibatu	treatment	D1	25	mths_25_27	plus2years	10729	1754	2776	443	0	104	1	0	60	27	0	1	104	2	33	6	49	206	0	0	1026	0	164	137	29	128	47	5	40	59	6	27	5	0	29	0	0	0
IHAT_652K	8	7to12 mths	mths_07_09	Male	wet	CHAMOI	treatment	D15	8.4918	mths_07_09	7to12 mths	6271	3327	2	1088	1088	277	1	806	592	76	7	3	16	119	143	633	4	0	0	0	1	0	752	230	43	165	99	240	164	179	6	25	0	0	37	1	0	321
IHAT_060K	24	1to2years	mths_22_24	Female	dry	Kuwonkuba	placebo	D15	24.4918	mths_22_24	1to2years	8686	4142	1445	103	0	116	5	1	442	12	0	0	16	0	2	90	0	443	61	1	1360	0	3	234	249	0	47	26	95	148	0	183	0	0	8	1	0	0
IHAT_445H	8	7to12 mths	mths_07_09	Female	dry	Darsilami	placebo	D1	8	mths_07_09	7to12 mths	9	3	1	6013	4441	2259	0	0	1	579	2100	4	1	0	0	0	56	0	0	0	2	7	0	228	0	0	9	27	7	0	85	315	0	371	175	0	0	0
IHAT_169G	19	1to2years	mths_19_21	Male	wet	Yorrobawol	treatment	D1	19	mths_19_21	1to2years	9012	2449	496	120	281	508	1887	976	259	146	0	46	103	1	0	860	186	0	39	1	44	37	182	16	124	115	60	24	89	0	9	86	0	0	107	0	0	10
IHAT_677D	24	1to2years	mths_22_24	Male	wet	Yorrobawol	treatment	D1	24	mths_22_24	1to2years	14544	1553	2	353	119	317	0	0	330	14	16	223	80	1	0	0	311	0	0	0	25	2	1	15	353	112	143	2	72	93	19	2	0	1	10	0	0	0
IHAT_550B	17	1to2years	mths_16_18	Female	dry	Kuwonkuba	treatment	D1	17	mths_16_18	1to2years	10163	1388	2602	22	730	32	0	24	47	164	373	1	127	131	1	0	3	0	16	102	2	260	12	2	102	34	18	74	40	2	119	37	2	0	108	0	73	0
IHAT_674J	18	1to2years	mths_16_18	Male	dry	Yorrobawol	treatment	D1	18	mths_16_18	1to2years	12804	1359	2878	25	83	78	0	580	13	37	1	78	11	7	52	5	3	34	4	111	124	1	9	84	36	3	62	4	3	89	0	18	0	0	19	19	0	0
IHAT_563K	10	7to12 mths	mths_13_15	Female	wet	Taibatu	treatment	D85	12.7869	mths_13_15	7to12 mths	9592	2426	2	0	1807	15	0	2549	38	110	0	215	94	1	0	0	0	42	0	0	0	0	1	219	0	0	309	45	4	0	56	1	2	160	87	0	0	234
IHAT_432C	18	1to2years	mths_16_18	Male	wet	Taibatu	placebo	D1	18	mths_16_18	1to2years	4709	1512	2254	63	2	1438	0	0	44	475	0	2468	244	215	16	63	739	289	0	124	89	0	8	160	40	6	23	10	26	39	706	35	0	0	27	55	1877	0
IHAT_630K	23	1to2years	mths_22_24	Male	dry	Yorrobawol	placebo	D1	23	mths_22_24	1to2years	7709	180	410	1374	30	240	4183	792	0	124	0	244	183	1234	0	0	2	0	1593	8	0	0	0	0	21	25	0	1	99	0	23	103	0	0	0	0	0	0
IHAT_054E	30	plus2years	mths_28_30	Male	dry	Darsilami	placebo	D85	32.7869	mths_31_33	plus2years	8809	1971	2194	12	0	22	842	1238	268	132	0	39	80	83	26	68	14	588	0	301	79	0	12	263	10	13	68	9	51	7	435	20	26	0	34	233	0	106
IHAT_305B	9	7to12 mths	mths_07_09	Female	dry	Kuwonkuba	treatment	D15	9.4918	mths_07_09	7to12 mths	13028	2635	487	85	163	1	2	0	79	584	4	2	24	23	1	1	18	0	0	0	0	83	14	0	65	0	87	27	35	15	4	196	259	0	103	2	0	0
IHAT_084A	9	7to12 mths	mths_07_09	Female	wet	Yorrobawol	placebo	D85	11.7869	mths_10_12	7to12 mths	5656	1546	2	2680	2236	133	450	2	749	294	2480	10	0	6	142	0	340	0	0	1	0	447	46	2	2	0	3	218	5	0	0	3	47	40	122	18	0	0
IHAT_543D	23	1to2years	mths_22_24	Male	wet	CHAMOI	placebo	D1	23	mths_22_24	1to2years	7445	2552	0	1141	2	118	4757	0	159	22	0	7	59	0	26	133	40	4	150	0	0	0	337	20	4	0	19	2	54	61	21	29	0	0	42	0	0	52
IHAT_251G	10	7to12 mths	mths_13_15	Female	dry	Yorrobawol	treatment	D85	12.7869	mths_13_15	7to12 mths	204	1446	340	1354	3405	2252	0	0	13	1350	2171	0	136	26	5	39	0	0	17	0	12	883	0	0	0	0	5	104	121	0	299	3	0	0	17	0	0	0
IHAT_718A	26	plus2years	mths_25_27	Female	dry	Taibatu	treatment	D1	26	mths_25_27	plus2years	8276	233	4190	91	0	134	0	1189	1670	250	0	54	374	79	27	7	3	8	0	1	169	4	93	17	52	94	30	4	7	34	0	2	0	0	14	4	0	0
IHAT_181C	10	7to12 mths	mths_10_12	Female	dry	Kuwonkuba	treatment	D1	10	mths_10_12	7to12 mths	745	92	100	87	3496	86	2	0	142	374	0	0	34	33	0	0	12	0	0	0	0	4951	14	0	22	0	1	69	1	0	372	0	7	0	182	0	2	0
IHAT_195C	16	1to2years	mths_16_18	Female	wet	Yorrobawol	treatment	D1	16	mths_16_18	1to2years	4309	804	2562	19	1361	4689	0	0	120	3	1392	7	0	128	28	77	1	0	0	31	89	3	67	9	642	2	36	270	12	0	37	21	0	0	546	6	0	5
IHAT_434A	10	7to12 mths	mths_10_12	Male	dry	Yorrobawol	placebo	D1	10	mths_10_12	7to12 mths	313	35	192	25	1821	3206	0	2	0	364	0	513	402	1	0	1	692	0	0	1	0	1612	0	0	16	0	0	0	1	0	1485	0	0	0	1	1	0	1
IHAT_146G	8	7to12 mths	mths_07_09	Female	wet	Yorrobawol	treatment	D85	10.7869	mths_10_12	7to12 mths	10354	1848	1	151	611	146	54	0	480	44	276	24	11	0	0	0	152	0	97	0	0	1118	325	204	6	0	16	297	80	0	34	11	957	0	0	63	0	0
IHAT_457G	12	7to12 mths	mths_10_12	Female	dry	Darsilami	treatment	D1	12	mths_10_12	7to12 mths	8485	299	1595	233	1574	467	271	0	912	69	815	0	0	0	366	70	5	0	12	1298	4	192	31	0	288	0	22	334	82	0	26	6	9	0	135	0	0	1
IHAT_328H	19	1to2years	mths_19_21	Female	wet	Taibatu	treatment	D15	19.4918	mths_19_21	1to2years	8953	1513	1752	108	28	1296	2104	0	189	27	56	0	0	121	15	251	214	0	6	40	3	1	14	0	124	0	502	15	177	0	7	15	1033	0	236	0	0	0
IHAT_095H	25	plus2years	mths_25_27	Male	wet	Yorrobawol	treatment	D1	25	mths_25_27	plus2years	8607	1968	1786	2	1	1801	0	1147	11	11	0	383	82	0	25	48	156	214	14	78	178	0	25	19	0	65	17	9	29	37	0	85	0	0	57	32	0	227
IHAT_487C	20	1to2years	mths_19_21	Male	wet	Yorrobawol	placebo	D15	20.4918	mths_19_21	1to2years	6827	1689	3170	14	29	124	0	2286	7	116	1	19	876	48	24	59	45	0	0	95	388	0	24	170	24	2	144	8	3	373	3	107	118	0	76	133	0	376
IHAT_177K	15	1to2years	mths_13_15	Female	dry	Taibatu	treatment	D1	15	mths_13_15	1to2years	10264	2334	0	665	1313	225	52	0	755	38	496	0	42	594	0	0	1	0	23	0	0	125	176	0	143	0	26	276	28	9	5	4	14	0	145	0	0	0
IHAT_207A	7	7to12 mths	mths_07_09	Male	wet	CHAMOI	treatment	D1	7	mths_07_09	7to12 mths	18	12	1	301	9615	4497	0	0	0	1	0	0	3	0	0	0	0	1	0	0	0	0	0	0	2	0	0	0	0	0	1	0	0	4390	0	0	0	0
IHAT_374F	9	7to12 mths	mths_07_09	Female	wet	Yorrobawol	placebo	D1	9	mths_07_09	7to12 mths	2047	332	170	2087	1339	127	0	0	1341	49	4457	15	7	72	0	0	1	0	16	0	0	97	1468	0	481	0	0	462	551	0	0	5	66	171	5	0	0	0
IHAT_046K	18	1to2years	mths_16_18	Female	dry	Yorrobawol	treatment	D1	18	mths_16_18	1to2years	4958	2606	4178	37	236	109	0	27	42	26	0	17	6	322	684	937	14	66	19	66	85	52	102	6	216	83	158	94	144	386	13	23	0	0	1	360	0	0
IHAT_539D	23	1to2years	mths_22_24	Male	wet	Yorrobawol	placebo	D1	23	mths_22_24	1to2years	7815	3408	2883	168	165	332	245	0	821	34	0	39	5	62	22	93	201	0	507	26	11	0	10	0	71	0	345	33	20	39	30	18	0	0	116	0	710	60
IHAT_438H	17	1to2years	mths_16_18	Female	dry	Darsilami	treatment	D1	17	mths_16_18	1to2years	6407	711	144	2533	95	3169	0	0	1187	31	0	111	90	1	2	0	89	0	3224	0	0	0	22	2	18	0	9	9	1	0	180	1	4	0	30	0	0	0
IHAT_231C	15	1to2years	mths_13_15	Female	dry	Darsilami	placebo	D1	15	mths_13_15	1to2years	12478	1342	676	15	2079	116	0	0	91	137	5	0	66	570	0	0	0	0	0	10	0	235	0	0	143	13	8	152	45	23	22	9	23	0	32	0	0	0
IHAT_717C	18	1to2years	mths_16_18	Male	wet	Taibatu	treatment	D85	20.7869	mths_19_21	1to2years	6597	2313	1677	1045	1977	930	0	0	522	36	853	0	61	0	3	0	0	1	424	0	0	534	0	0	370	55	76	28	46	0	8	307	145	0	85	0	0	2
IHAT_239K	14	1to2years	mths_13_15	Female	dry	Darsilami	treatment	D1	14	mths_13_15	1to2years	1502	583	3	2905	3600	4525	0	1	1586	473	0	31	58	1	0	0	129	0	0	0	0	1002	0	0	17	0	2	74	3	0	0	50	0	0	50	0	0	0
IHAT_472H	29	plus2years	mths_28_30	Male	wet	Darsilami	treatment	D1	29	mths_28_30	plus2years	11919	3298	1882	131	54	57	1	0	563	5	0	0	37	0	0	13	18	0	0	0	72	0	133	111	0	30	22	68	4	0	17	31	40	0	104	0	0	0
IHAT_305B	9	7to12 mths	mths_07_09	Female	dry	Kuwonkuba	treatment	D85	11.7869	mths_10_12	7to12 mths	10415	1261	73	74	1505	87	0	4	82	288	6	2925	156	14	0	0	58	1	1	0	4	268	3	49	112	0	67	42	91	0	24	17	0	0	35	871	0	0
IHAT_012F	18	1to2years	mths_16_18	Female	wet	Yorrobawol	placebo	D15	18.4918	mths_16_18	1to2years	3	4373	0	6840	2602	264	0	0	1445	25	0	70	10	0	0	0	251	2	0	0	0	921	0	0	0	0	20	65	108	0	15	12	0	0	58	0	0	0
IHAT_382K	10	7to12 mths	mths_10_12	Male	wet	Taibatu	placebo	D1	10	mths_10_12	7to12 mths	6687	760	1	481	3432	1114	2	1	1332	209	792	7	0	0	0	0	51	0	0	0	3	1	30	0	1184	0	17	184	21	0	0	7	0	79	63	0	0	0
IHAT_267K	10	7to12 mths	mths_10_12	Male	dry	Yorrobawol	treatment	D15	10.4918	mths_10_12	7to12 mths	10873	2130	1526	9	651	594	1	139	946	157	64	10	641	56	0	0	5	1	1	69	0	44	1	0	8	55	22	65	39	0	279	3	0	0	195	98	0	0
IHAT_238F	23	1to2years	mths_22_24	Female	wet	Yorrobawol	treatment	D85	25.7869	mths_25_27	1to2years	10570	2460	0	941	893	649	3	0	28	102	0	18	98	0	0	0	95	0	1373	0	0	0	30	23	0	63	91	71	7	19	35	57	1	167	128	0	0	0
IHAT_203F	11	7to12 mths	mths_10_12	Female	wet	Darsilami	treatment	D15	11.4918	mths_10_12	7to12 mths	5146	752	0	640	4422	66	0	466	1175	172	2498	2	22	144	2	0	40	0	0	0	0	188	426	0	844	5	8	94	60	0	8	0	3	4	111	0	0	0
IHAT_020H	12	7to12 mths	mths_10_12	Male	dry	Yorrobawol	treatment	D1	12	mths_10_12	7to12 mths	8323	2431	1286	401	1032	6	0	0	599	562	0	4	570	144	46	0	0	212	90	0	3	0	26	64	84	0	119	139	248	18	342	19	1	0	167	0	0	0
IHAT_354H	18	1to2years	mths_16_18	Male	wet	Taibatu	placebo	D1	18	mths_16_18	1to2years	10491	2093	1811	152	685	1201	0	0	152	15	147	4	98	759	0	0	28	0	0	0	0	196	6	1	115	55	14	164	20	2	18	2	58	0	98	0	0	0
IHAT_647B	11	7to12 mths	mths_10_12	Female	dry	Taibatu	placebo	D15	11.4918	mths_10_12	7to12 mths	4303	2815	2	3373	1031	617	0	1	1779	594	497	0	2	0	0	0	1	0	0	0	0	1302	522	0	63	0	2	1101	21	0	2	105	0	156	73	1	0	0
IHAT_721J	35	plus2years	mths_34_36	Male	dry	Darsilami	treatment	D1	35	mths_34_36	plus2years	10484	3174	1719	91	11	35	0	0	444	2	0	0	29	122	31	0	18	0	0	0	736	0	147	35	26	104	32	5	16	11	0	65	0	0	92	0	1	0
IHAT_595K	8	7to12 mths	mths_07_09	Female	wet	CHAMOI	treatment	D15	8.4918	mths_07_09	7to12 mths	15	3	1	183	9749	1549	0	0	133	862	955	11	17	0	0	0	43	0	0	0	0	0	52	1	0	0	0	0	0	0	0	0	0	2471	0	0	1	0
IHAT_569E	15	1to2years	mths_13_15	Female	wet	Taibatu	treatment	D85	17.7869	mths_16_18	1to2years	523	403	337	7758	941	4058	2	0	416	15	293	0	11	59	0	0	6	0	0	0	0	0	2620	1	11	0	0	8	6	1	60	60	0	1445	59	0	0	0
IHAT_230E	11	7to12 mths	mths_10_12	Female	dry	Darsilami	treatment	D1	11	mths_10_12	7to12 mths	5496	94	0	2363	5494	1320	0	0	18	321	414	0	12	1944	0	0	2	1	0	0	0	0	0	0	0	0	0	23	10	0	106	17	0	777	38	0	1	0
IHAT_415C	11	7to12 mths	mths_10_12	Male	dry	Taibatu	treatment	D1	11	mths_10_12	7to12 mths	5196	3983	2	1900	1654	2194	1	0	433	185	1104	0	0	0	0	0	0	0	0	0	0	211	82	2	113	0	0	163	98	0	64	65	0	57	106	0	0	0
IHAT_396C	22	1to2years	mths_22_24	Male	wet	Taibatu	placebo	D15	22.4918	mths_22_24	1to2years	9	70	3	19	3484	4891	0	1	207	213	0	744	990	0	0	0	3169	0	1	0	2	0	56	0	3	0	0	0	0	0	0	0	0	0	0	0	0	0
IHAT_572E	9	7to12 mths	mths_07_09	Female	dry	Kuwonkuba	treatment	D85	11.7869	mths_10_12	7to12 mths	3475	1784	0	7024	383	3312	0	1	1889	5	603	1	3	0	0	0	0	0	0	0	1	0	35	0	0	0	0	2	5	0	4	33	10	66	34	0	0	0
IHAT_592B	13	1to2years	mths_13_15	Male	wet	CHAMOI	treatment	D1	13	mths_13_15	1to2years	10684	453	1219	77	726	272	0	0	277	665	658	220	121	1	0	0	943	0	13	0	13	228	69	102	0	0	36	98	29	0	81	0	46	0	152	0	0	0
IHAT_421K	13	1to2years	mths_13_15	Male	dry	Taibatu	treatment	D15	13.4918	mths_13_15	1to2years	2273	3818	48	5482	743	273	0	0	198	251	5	9	640	0	0	0	32	0	47	0	0	0	1	0	11	0	0	38	0	0	12	291	3792	0	8	0	0	0
IHAT_221F	19	1to2years	mths_19_21	Female	dry	Taibatu	treatment	D1	19	mths_19_21	1to2years	14301	1601	2	144	143	174	0	0	262	6	148	3	24	569	68	1	1	0	0	0	0	669	26	0	3	108	50	0	35	2	33	10	0	68	15	0	0	0
IHAT_011H	12	7to12 mths	mths_10_12	Male	wet	Yorrobawol	placebo	D15	12.4918	mths_10_12	7to12 mths	3	0	0	1	1907	3897	0	0	108	114	1142	40	1353	0	0	0	61	0	0	0	0	346	0	0	0	0	0	8	0	0	86	0	0	0	0	0	0	0
IHAT_391K	17	1to2years	mths_16_18	Female	dry	Darsilami	treatment	D1	17	mths_16_18	1to2years	12886	2421	0	99	1084	37	0	0	146	46	1	0	201	0	1	0	5	49	4	0	1	221	16	6	157	92	63	82	108	63	23	17	349	0	197	0	0	0
IHAT_355C	14	1to2years	mths_13_15	Male	dry	Darsilami	placebo	D15	14.4918	mths_13_15	1to2years	11627	966	635	55	1513	0	3	28	13	29	466	0	39	69	460	210	26	14	0	125	31	49	137	4	290	4	10	65	55	0	38	9	13	0	48	37	8	0
IHAT_548H	20	1to2years	mths_19_21	Female	wet	Taibatu	placebo	D1	20	mths_19_21	1to2years	11921	2380	442	208	426	1150	0	0	188	26	0	0	118	544	0	173	0	0	0	0	0	0	5	0	140	0	295	8	160	215	0	191	0	0	122	0	0	0
IHAT_581F	9	7to12 mths	mths_07_09	Male	wet	Taibatu	treatment	D1	9	mths_07_09	7to12 mths	5	266	1	1019	5583	1483	0	0	0	3198	0	18	1327	0	0	0	14	0	0	0	0	12	1	0	0	0	0	0	16	0	605	426	153	1806	0	0	0	0
IHAT_093G	29	plus2years	mths_28_30	Male	dry	Taibatu	placebo	D15	29.4918	mths_28_30	plus2years	842	3736	138	4	35	8845	489	327	1	63	0	2	92	318	0	4	0	0	0	25	0	1469	39	17	10	10	136	0	19	0	15	0	0	0	4	977	0	1
IHAT_196A	13	1to2years	mths_13_15	Male	wet	CHAMOI	placebo	D15	13.4918	mths_13_15	1to2years	4282	29	209	7	4130	2242	0	0	57	1132	0	3344	0	5	0	0	7	0	0	1	0	730	0	0	119	0	2	199	31	0	0	1	0	0	13	21	0	0
IHAT_115G	32	plus2years	mths_31_33	Male	wet	Taibatu	treatment	D15	32.4918	mths_31_33	plus2years	7526	4819	2618	55	1	12	0	89	580	190	0	47	68	0	0	2	1	5	58	0	19	0	18	570	0	63	223	2	147	303	43	46	0	0	37	0	0	188
IHAT_055D	9	7to12 mths	mths_07_09	Female	wet	Yorrobawol	placebo	D85	11.7869	mths_10_12	7to12 mths	2	3803	2	0	2211	6045	3	1	2604	27	0	0	99	0	0	1	1330	0	0	0	0	80	0	0	0	0	0	34	0	0	7	0	0	0	0	0	0	0
IHAT_264A	34	plus2years	mths_34_36	Female	wet	Darsilami	treatment	D85	36.7869	mths_37_40	plus2years	4	8566	1	8126	1	679	1	1	8	18	0	19	348	346	0	1	368	0	0	0	0	0	0	1	0	0	24	0	77	0	9	73	0	0	77	0	0	0
IHAT_121G	21	1to2years	mths_19_21	Male	dry	Kuwonkuba	treatment	D15	21.4918	mths_19_21	1to2years	9124	1748	0	2450	1604	790	2	0	917	93	6	2	25	0	31	10	2	12	0	0	0	19	127	25	92	0	46	162	39	6	26	10	272	0	66	0	0	0
IHAT_345J	24	1to2years	mths_22_24	Male	wet	Yorrobawol	treatment	D15	24.4918	mths_22_24	1to2years	4	5996	0	2878	2	1012	0	0	0	91	1	2	197	0	1	2	230	24	0	1	101	0	92	115	0	0	149	106	22	16	12	41	0	0	89	0	0	0
IHAT_454F	9	7to12 mths	mths_07_09	Male	dry	Darsilami	treatment	D15	9.4918	mths_07_09	7to12 mths	2	0	0	9329	824	2811	0	0	1608	156	660	0	2	0	0	0	371	0	0	0	0	0	559	0	0	0	0	0	0	1	147	0	1704	1097	0	0	0	0
IHAT_085E	27	plus2years	mths_25_27	Female	wet	Taibatu	placebo	D1	27	mths_25_27	plus2years	330	153	0	7203	0	7492	0	0	18	19	0	0	0	0	0	1	2527	1	37	0	0	0	0	1	1	0	0	1	3	5	0	3	0	0	1	0	0	18
IHAT_397A	12	7to12 mths	mths_10_12	Female	dry	Yorrobawol	treatment	D1	12	mths_10_12	7to12 mths	19	3	0	20	11572	15	1	0	0	3028	0	81	1	0	0	1	1	2	0	0	0	1	0	0	3	0	0	0	0	0	136	0	0	0	0	0	0	0
IHAT_723K	30	plus2years	mths_28_30	Male	dry	Yorrobawol	treatment	D15	30.4918	mths_28_30	plus2years	8799	2325	3755	32	78	8	186	880	478	6	1	17	5	17	3	55	3	862	0	1	47	7	117	44	54	239	62	20	63	18	0	40	2	0	34	1	0	7
IHAT_240H	25	plus2years	mths_25_27	Female	dry	Darsilami	placebo	D85	27.7869	mths_28_30	plus2years	12140	1470	1166	155	1	97	527	1903	49	8	0	216	20	334	0	0	80	35	19	43	3	0	20	0	14	105	43	8	3	83	17	60	0	0	8	0	0	140
IHAT_123E	31	plus2years	mths_31_33	Male	dry	Taibatu	treatment	D15	31.4918	mths_31_33	plus2years	4781	5401	983	159	0	141	0	26	796	914	0	32	393	0	0	1	6	0	3104	26	17	0	12	458	0	12	57	0	2	129	169	91	0	0	6	0	0	36
IHAT_629G	9	7to12 mths	mths_07_09	Male	wet	Yorrobawol	treatment	D85	11.7869	mths_10_12	7to12 mths	9937	418	1	233	4111	418	0	0	665	277	570	8	147	0	0	0	25	0	120	0	0	470	37	0	298	0	36	490	25	0	252	37	13	53	82	0	0	0
IHAT_749H	21	1to2years	mths_19_21	Male	wet	CHAMOI	placebo	D15	21.4918	mths_19_21	1to2years	7266	4816	0	2401	19	1501	391	0	890	1	0	0	38	0	0	0	12	0	0	0	0	0	142	0	23	30	393	5	35	54	4	41	0	1	35	1	0	0
IHAT_372B	9	7to12 mths	mths_07_09	Male	wet	Yorrobawol	treatment	D85	11.7869	mths_10_12	7to12 mths	5788	245	136	2523	2549	508	0	0	2827	39	1398	0	0	35	0	0	1	0	0	924	3	0	0	0	78	0	5	69	6	1	5	0	11	200	92	0	0	0
IHAT_268H	8	7to12 mths	mths_07_09	Male	wet	CHAMOI	placebo	D1	8	mths_07_09	7to12 mths	4	1	2	0	0	9399	0	0	0	3594	0	3564	2	0	0	0	86	0	0	0	0	0	1	0	0	0	0	0	0	0	1164	0	0	0	0	0	0	0
IHAT_008E	12	7to12 mths	mths_10_12	Female	dry	Darsilami	treatment	D1	12	mths_10_12	7to12 mths	10104	376	801	44	2900	935	0	0	236	266	209	2	299	0	0	0	1	0	36	0	0	598	6	0	1	0	99	841	3	0	146	7	0	14	85	0	0	334
IHAT_374F	9	7to12 mths	mths_07_09	Female	wet	Yorrobawol	placebo	D15	9.4918	mths_07_09	7to12 mths	10798	244	840	334	815	1054	0	0	1304	56	1293	0	5	49	0	0	20	0	0	0	0	1	117	0	274	0	0	167	325	0	3	7	24	26	59	0	0	0
IHAT_569E	15	1to2years	mths_13_15	Female	wet	Taibatu	treatment	D1	15	mths_13_15	1to2years	2766	2455	171	2018	1599	502	0	569	534	217	627	0	403	867	0	232	322	0	63	11	0	0	221	0	114	0	338	544	639	0	184	35	595	0	157	0	1	0
IHAT_003H	24	1to2years	mths_22_24	Male	dry	Yorrobawol	treatment	D1	24	mths_22_24	1to2years	4713	76	15	2	488	605	0	0	0	455	1	7234	1752	6	0	0	275	0	1	0	0	0	0	1	0	0	8	44	1	1	1383	0	54	0	10	0	0	0
IHAT_291H	13	1to2years	mths_13_15	Female	dry	Darsilami	placebo	D1	13	mths_13_15	1to2years	11492	936	799	37	1610	136	0	0	61	67	1105	1	172	421	0	0	1	0	0	0	0	49	0	2	309	64	128	394	60	17	0	0	84	1	52	0	0	0
IHAT_700B	18	1to2years	mths_16_18	Female	dry	Yorrobawol	placebo	D1	18	mths_16_18	1to2years	7846	492	551	23	3993	924	0	0	478	133	0	538	44	9	3	0	1	0	1	0	4	0	0	24	661	0	24	952	49	15	141	76	363	56	234	0	0	0
IHAT_655F	15	1to2years	mths_13_15	Male	wet	Yorrobawol	treatment	D1	15	mths_13_15	1to2years	6136	0	0	1442	4365	120	0	0	3533	259	0	1	0	0	0	0	2	0	0	0	0	0	920	0	830	0	0	56	0	0	0	0	10	1	0	0	0	0
IHAT_682B	16	1to2years	mths_16_18	Male	dry	Taibatu	treatment	D1	16	mths_16_18	1to2years	12248	2935	2	46	565	151	1	105	21	10	749	0	2	0	0	0	0	0	0	0	0	84	3	0	144	0	61	50	73	0	0	5	102	0	218	0	0	0
IHAT_624K	8	7to12 mths	mths_07_09	Female	wet	CHAMOI	treatment	D85	10.7869	mths_10_12	7to12 mths	231	435	5	4390	5998	299	0	0	1	381	3	0	0	0	0	0	1	0	0	0	0	0	1	0	0	0	0	806	8	0	3	37	537	2396	0	0	0	0
IHAT_109D	20	1to2years	mths_19_21	Female	dry	Taibatu	treatment	D15	20.4918	mths_19_21	1to2years	9237	332	374	9	820	34	0	2	22	2016	581	1010	1224	98	0	0	116	0	5	10	0	3	0	0	145	9	149	116	29	0	166	1	256	0	15	105	0	0
IHAT_295J	21	1to2years	mths_19_21	Male	wet	Yorrobawol	treatment	D1	21	mths_19_21	1to2years	11131	3269	730	1	587	96	0	0	232	320	0	171	56	0	3	0	3	21	33	149	1	0	0	2	3	249	102	18	27	80	20	14	744	0	11	0	0	314
IHAT_703E	11	7to12 mths	mths_10_12	Male	dry	Taibatu	treatment	D1	11	mths_10_12	7to12 mths	14	2	2	4	5806	9321	0	0	611	171	0	0	0	0	0	0	867	0	0	0	0	2029	3	0	2	0	0	4	0	0	0	0	7	1	2	0	0	0
IHAT_505H	29	plus2years	mths_28_30	Female	dry	Darsilami	treatment	D15	29.4918	mths_28_30	plus2years	8722	2752	1108	36	198	5	1	1019	14	27	1	0	23	93	50	1853	1	1	0	0	153	0	47	455	201	337	74	20	34	861	34	48	10	1	14	0	0	0
IHAT_126K	28	plus2years	mths_28_30	Male	wet	Yorrobawol	treatment	D1	28	mths_28_30	plus2years	5952	3618	2759	281	1	669	6	716	810	47	0	193	59	2	1	1	93	1	896	2	715	0	10	222	294	307	241	27	15	125	19	19	0	0	265	1	1	2
IHAT_234J	23	1to2years	mths_22_24	Female	wet	Yorrobawol	treatment	D15	23.4918	mths_22_24	1to2years	22	3612	5	6936	35	659	1	1	626	35	0	3	319	0	0	2	16	308	1815	0	94	0	0	652	0	0	368	14	301	115	5	1	1	0	203	0	0	0
IHAT_675H	7	7to12 mths	mths_07_09	Male	wet	Yorrobawol	placebo	D1	7	mths_07_09	7to12 mths	4597	1	0	0	7401	3947	0	0	0	50	0	0	0	0	0	0	50	0	0	1	0	0	0	0	0	0	0	0	0	0	6	61	0	1222	0	0	0	0
IHAT_254C	16	1to2years	mths_16_18	Female	dry	Taibatu	treatment	D1	16	mths_16_18	1to2years	6541	1300	4	720	3480	15	0	2	1340	269	1742	47	14	98	0	0	1	0	0	0	3	1050	0	0	0	0	47	162	120	2	12	15	45	582	90	0	0	0
IHAT_008E	12	7to12 mths	mths_10_12	Female	dry	Darsilami	treatment	D85	14.7869	mths_13_15	7to12 mths	11913	1667	1723	382	465	185	0	1	66	7	0	193	26	63	2	0	3	0	86	2	11	0	56	7	0	12	207	225	7	8	20	29	1108	0	4	0	0	457
IHAT_618H	14	1to2years	mths_13_15	Male	dry	Darsilami	treatment	D1	14	mths_13_15	1to2years	383	814	0	3941	4320	111	0	0	0	48	3949	0	0	1526	1	2	1	0	0	0	0	135	1379	0	14	2	21	40	96	0	1	5	1	0	49	0	0	0
IHAT_532K	19	1to2years	mths_19_21	Male	dry	Yorrobawol	treatment	D1	19	mths_19_21	1to2years	9224	242	3	5	2421	191	110	0	8	147	64	2382	105	2	1	0	0	29	0	0	0	0	0	0	0	0	22	42	5	0	70	4	1165	11	9	0	0	0
IHAT_576C	16	1to2years	mths_16_18	Female	wet	CHAMOI	treatment	D1	16	mths_16_18	1to2years	7080	20	463	5	4423	15	0	0	266	113	2873	0	63	8	0	0	0	0	0	0	1	2737	0	0	220	1	0	99	8	0	22	0	0	2	12	0	0	0
IHAT_295J	21	1to2years	mths_19_21	Male	wet	Yorrobawol	treatment	D15	21.4918	mths_19_21	1to2years	8541	3707	2612	4	2	411	0	0	25	145	0	133	203	0	0	0	479	8	288	228	2	0	0	2	0	16	109	1	23	26	8	73	146	0	235	0	0	667
IHAT_670E	18	1to2years	mths_16_18	Female	wet	Yorrobawol	treatment	D1	18	mths_16_18	1to2years	1122	512	247	305	30	9148	1	1	60	942	0	920	147	0	0	0	711	0	0	5	9	0	0	163	5	0	8	12	7	1	51	6	0	4	56	0	1	0
IHAT_519D	31	plus2years	mths_31_33	Female	dry	Taibatu	treatment	D1	31	mths_31_33	plus2years	11889	1626	2799	137	206	17	0	0	8	145	30	78	38	309	76	0	0	185	0	0	40	65	44	22	30	176	34	30	88	22	18	40	31	0	25	97	0	0
IHAT_137G	17	1to2years	mths_16_18	Male	wet	Yorrobawol	treatment	D1	17	mths_16_18	1to2years	4401	2332	4450	918	1201	1236	174	0	194	194	0	1	3	202	1	45	0	0	117	1	4	37	22	0	767	0	409	174	72	0	30	2	1	0	306	2	0	2
IHAT_542C	15	1to2years	mths_13_15	Female	dry	Kuwonkuba	treatment	D1	15	mths_13_15	1to2years	10138	758	2521	20	712	98	1	0	28	17	191	0	36	42	0	0	0	0	13	0	0	439	32	3	113	0	9	110	85	7	14	61	14	0	100	0	184	0
IHAT_383C	9	7to12 mths	mths_07_09	Male	wet	Yorrobawol	treatment	D1	9	mths_07_09	7to12 mths	4357	12	453	0	3509	743	0	0	359	648	10	1511	75	21	0	0	584	0	0	0	0	1688	0	0	124	0	0	156	7	0	570	0	1	0	45	0	0	0
IHAT_627E	8	7to12 mths	mths_07_09	Female	wet	Darsilami	treatment	D1	8	mths_07_09	7to12 mths	3932	100	1876	437	5540	62	1	0	1075	271	0	153	1	2	0	0	56	0	6	0	0	780	305	0	110	0	9	28	28	0	59	6	10	0	94	0	0	9
IHAT_624K	8	7to12 mths	mths_07_09	Female	wet	CHAMOI	treatment	D1	8	mths_07_09	7to12 mths	3777	2933	0	1200	2912	1504	6	0	270	44	418	0	0	0	28	0	452	0	26	0	7	164	49	335	607	0	1	23	317	2	4	40	427	602	208	0	1	0
IHAT_734E	10	7to12 mths	mths_10_12	Female	wet	CHAMOI	placebo	D1	10	mths_10_12	7to12 mths	14	5	2	2327	0	2360	0	0	243	1003	0	0	53	1	0	1	16	0	7153	0	0	0	1071	0	0	0	0	0	34	0	391	496	85	0	1	0	0	0
IHAT_446B	21	1to2years	mths_19_21	Female	wet	Yorrobawol	placebo	D1	21	mths_19_21	1to2years	6145	1364	1946	703	1771	224	1	202	718	1731	0	93	265	0	0	0	19	0	130	6	6	0	19	0	0	0	485	152	0	0	559	7	0	0	203	0	0	0
IHAT_710K	11	7to12 mths	mths_10_12	Female	wet	Darsilami	treatment	D15	11.4918	mths_10_12	7to12 mths	3266	321	26	10	5600	1028	0	0	507	904	2569	1	632	6	0	0	37	0	0	0	0	39	0	0	5	2	0	273	0	0	371	0	0	796	8	0	0	0
IHAT_604E	15	1to2years	mths_13_15	Female	dry	Darsilami	treatment	D1	15	mths_13_15	1to2years	9465	1295	0	1503	741	3467	0	0	1067	15	426	0	13	1	221	0	0	0	0	0	0	53	0	0	0	0	6	71	29	1	10	0	196	36	98	0	0	0
IHAT_186B	14	1to2years	mths_13_15	Male	dry	Yorrobawol	placebo	D85	16.7869	mths_16_18	1to2years	8955	4098	2	1256	187	1982	0	0	115	142	0	1	185	3	0	0	16	0	0	0	0	3	6	141	164	0	267	18	42	56	90	31	0	67	318	0	0	0
IHAT_383C	9	7to12 mths	mths_07_09	Male	wet	Yorrobawol	treatment	D85	11.7869	mths_10_12	7to12 mths	4719	712	4715	179	2936	7	3	2	1022	193	15	0	3	370	2	0	1	0	22	1	19	1393	11	0	169	1	7	48	19	0	3	0	19	0	125	0	0	0
IHAT_238F	23	1to2years	mths_22_24	Female	wet	Yorrobawol	treatment	D1	23	mths_22_24	1to2years	10689	2211	0	734	6	662	0	0	0	181	0	1	769	0	0	0	0	0	112	0	28	0	45	58	0	0	787	0	333	198	257	326	0	0	163	0	0	1
IHAT_627E	8	7to12 mths	mths_07_09	Female	wet	Darsilami	treatment	D15	8.4918	mths_07_09	7to12 mths	3322	540	11	551	11003	271	0	2	933	21	928	0	6	0	0	1	1	0	81	23	1	16	0	2	1	0	0	41	5	0	0	14	31	46	102	0	0	7
IHAT_225D	11	7to12 mths	mths_10_12	Male	dry	Taibatu	placebo	D15	11.4918	mths_10_12	7to12 mths	6666	1424	1095	1700	1523	2073	1	0	714	47	410	7	200	0	2	0	4	0	731	21	2	94	0	1	0	40	57	3	18	1	90	287	0	5	129	211	0	122
IHAT_193K	18	1to2years	mths_16_18	Male	dry	Taibatu	placebo	D15	18.4918	mths_16_18	1to2years	9070	3603	3091	171	582	3	13	67	29	28	64	117	124	545	17	23	1	148	17	103	105	0	0	20	168	32	132	38	26	13	20	50	1	0	33	0	0	0
IHAT_743F	20	1to2years	mths_19_21	Male	wet	Taibatu	placebo	D1	20	mths_19_21	1to2years	7754	1677	0	408	88	3658	2746	0	5	17	0	2	17	63	119	466	1	11	0	0	6	0	140	310	175	80	20	21	11	28	20	136	0	0	75	33	0	0
IHAT_603B	11	7to12 mths	mths_10_12	Male	dry	Kuwonkuba	treatment	D1	11	mths_10_12	7to12 mths	3	1468	0	7648	1896	3575	0	0	1573	54	312	90	32	0	0	0	401	0	0	0	0	0	194	0	0	0	0	0	12	0	52	142	27	731	62	0	0	0
IHAT_710K	11	7to12 mths	mths_10_12	Female	wet	Darsilami	treatment	D1	11	mths_10_12	7to12 mths	2	4133	1	4215	2642	3342	1	1	851	122	0	167	1	486	0	0	10	0	0	0	0	568	0	0	8	0	0	107	1	0	3	42	0	0	0	0	0	0
IHAT_604E	15	1to2years	mths_13_15	Female	dry	Darsilami	treatment	D15	15.4918	mths_13_15	1to2years	9386	634	1	94	2647	5	0	0	948	34	3365	10	129	0	7	0	3	0	0	0	0	580	0	0	153	0	23	236	64	0	16	0	38	0	137	0	0	0
IHAT_300K	25	plus2years	mths_25_27	Male	dry	Darsilami	treatment	D85	27.7869	mths_28_30	plus2years	12725	2302	2040	8	1	3	1	1	14	84	0	209	119	0	28	2	0	18	1	0	54	0	0	26	81	40	43	6	55	23	183	30	329	0	80	1	0	0
IHAT_072G	21	1to2years	mths_19_21	Female	wet	Taibatu	placebo	D15	21.4918	mths_19_21	1to2years	309	2	10	110	3241	2595	0	0	0	270	0	153	36	0	0	0	203	1	0	0	0	537	0	0	62	0	25	840	27	0	34	10	460	0	232	0	0	0
IHAT_063J	14	1to2years	mths_13_15	Female	wet	Yorrobawol	treatment	D85	16.7869	mths_16_18	1to2years	4060	79	9	122	4439	168	0	0	15	388	759	0	2043	747	1	0	4	1	3	11	2	651	5	0	32	2	4	136	5	0	221	2	0	976	4	0	0	0
IHAT_272D	15	1to2years	mths_13_15	Female	dry	Yorrobawol	treatment	D85	17.7869	mths_16_18	1to2years	7072	1560	1172	447	226	1358	0	2	236	86	0	256	154	218	5	0	347	6	203	0	53	0	9	1	114	62	105	40	110	23	15	80	760	0	76	43	0	0
IHAT_615E	13	1to2years	mths_13_15	Male	wet	Yorrobawol	treatment	D1	13	mths_13_15	1to2years	9133	1835	1112	18	2648	30	2	1	354	504	1227	39	19	12	0	0	35	0	1	0	3	502	7	5	282	40	108	340	124	2	72	0	2	1	52	155	0	1
IHAT_739A	8	7to12 mths	mths_07_09	Male	wet	Darsilami	treatment	D1	8	mths_07_09	7to12 mths	8	1950	1	8050	3522	767	3	0	1974	69	745	2	140	215	0	0	1	0	0	0	0	1	59	0	0	1	76	198	1	0	69	51	0	0	189	0	0	0
IHAT_482D	15	1to2years	mths_13_15	Female	dry	Taibatu	treatment	D1	15	mths_13_15	1to2years	728	1199	0	2367	4086	2108	58	0	72	446	163	449	233	0	0	0	64	0	2	1	0	0	9	0	16	0	4	224	66	0	1025	365	28	93	19	0	0	0
IHAT_225D	11	7to12 mths	mths_10_12	Male	dry	Taibatu	placebo	D1	11	mths_10_12	7to12 mths	9569	501	1587	302	1753	1201	0	0	1943	17	558	48	310	0	0	0	0	0	0	8	7	137	0	0	1	2	0	19	11	6	121	40	0	140	25	0	0	0
IHAT_091C	15	1to2years	mths_13_15	Male	dry	Kuwonkuba	treatment	D85	17.7869	mths_16_18	1to2years	9154	2516	1354	132	744	8	1	0	124	683	18	1069	46	0	3	0	1	0	337	0	7	0	105	44	278	14	107	104	38	27	640	12	600	0	89	0	0	0
IHAT_431B	18	1to2years	mths_16_18	Female	dry	Darsilami	treatment	D1	18	mths_16_18	1to2years	9986	3583	581	110	884	9	1	0	16	11	0	19	62	3	61	0	5	1	3	1	8	0	23	45	112	0	84	474	77	108	21	4	1030	0	144	0	0	113
IHAT_715B	24	1to2years	mths_22_24	Male	wet	CHAMOI	treatment	D1	24	mths_22_24	1to2years	1	2019	0	3617	0	610	0	0	802	28	0	73	1255	0	0	0	21	0	6610	0	0	0	0	0	0	0	0	0	0	0	153	48	0	0	45	0	0	0
IHAT_595K	8	7to12 mths	mths_07_09	Female	wet	CHAMOI	treatment	D85	10.7869	mths_10_12	7to12 mths	4390	53	1559	1712	4033	106	0	0	1560	59	1046	0	54	0	0	0	81	1	0	0	0	1202	222	0	656	0	0	222	6	0	9	37	14	793	37	0	0	0
IHAT_630K	23	1to2years	mths_22_24	Male	dry	Yorrobawol	placebo	D15	23.4918	mths_22_24	1to2years	3	3651	591	2996	23	913	0	0	0	20	0	208	45	154	0	0	961	0	5313	0	0	0	172	0	0	0	0	0	488	0	51	337	0	0	47	0	0	62
IHAT_731F	8	7to12 mths	mths_07_09	Male	wet	Yorrobawol	treatment	D15	8.4918	mths_07_09	7to12 mths	3190	8	1	10	61	7872	0	0	181	332	0	0	0	9	0	0	7761	0	0	0	0	0	0	0	2	0	0	0	0	0	0	0	0	1	0	0	0	0
IHAT_366B	19	1to2years	mths_19_21	Female	dry	Kuwonkuba	treatment	D15	19.4918	mths_19_21	1to2years	1735	1056	3	1713	5	4955	0	1	156	585	1	1756	13	73	0	0	5	0	0	1	4	0	20	21	0	0	114	17	5	0	0	7	4	0	44	0	0	0
IHAT_078D	15	1to2years	mths_13_15	Male	wet	CHAMOI	treatment	D15	15.4918	mths_13_15	1to2years	9907	2798	1746	12	669	82	0	293	62	321	27	486	7	207	33	293	1	0	0	6	9	21	35	34	122	4	30	150	203	38	71	14	3	0	77	368	0	0
IHAT_220C	20	1to2years	mths_19_21	Female	dry	Darsilami	placebo	D15	20.4918	mths_19_21	1to2years	9	3453	2	3029	799	289	1	0	2217	751	1	1121	159	0	0	0	3207	0	0	0	0	787	0	2	0	0	1	79	112	37	892	270	0	0	208	0	0	0
IHAT_595K	8	7to12 mths	mths_07_09	Female	wet	CHAMOI	treatment	D1	8	mths_07_09	7to12 mths	3523	2	1723	803	4685	1241	2	34	589	37	3458	0	1	2	0	0	13	0	0	49	0	0	144	1	741	0	0	97	0	0	0	0	0	1059	1	0	0	0
IHAT_617K	36	plus2years	mths_34_36	Female	dry	Taibatu	treatment	D85	38.7869	mths_37_40	plus2years	12372	5116	1	77	56	6	0	0	63	41	0	133	42	245	6	0	102	2	0	0	10	0	11	26	0	127	183	6	31	44	0	46	0	0	41	0	0	57
IHAT_071J	26	plus2years	mths_25_27	Male	wet	Taibatu	placebo	D1	26	mths_25_27	plus2years	4682	995	997	55	99	8486	0	0	398	47	0	2667	4	0	0	0	6	49	24	142	9	0	0	18	0	29	75	18	12	25	0	36	0	0	10	0	0	20
IHAT_615E	13	1to2years	mths_13_15	Male	wet	Yorrobawol	treatment	D15	13.4918	mths_13_15	1to2years	9720	504	867	55	1862	319	0	0	4	201	1431	842	20	0	0	0	60	0	69	0	0	25	7	100	214	3	24	151	8	70	129	2	1256	0	196	1	0	0
IHAT_682B	16	1to2years	mths_16_18	Male	dry	Taibatu	treatment	D85	18.7869	mths_19_21	1to2years	7066	1010	2502	1509	411	1446	0	0	605	317	319	4	130	0	0	0	379	0	0	0	0	4	94	0	658	0	478	178	131	222	104	82	134	0	179	0	0	0
IHAT_185H	9	7to12 mths	mths_07_09	Female	wet	Taibatu	treatment	D15	9.4918	mths_07_09	7to12 mths	4182	97	2	372	4331	1072	1	0	644	2540	20	719	68	77	0	0	0	0	332	0	0	120	4	0	98	0	0	466	5	0	237	13	187	3	107	0	0	0
IHAT_272D	15	1to2years	mths_13_15	Female	dry	Yorrobawol	treatment	D1	15	mths_13_15	1to2years	11306	739	2507	97	850	18	0	2	604	747	832	1	434	0	0	0	0	0	2	1	1	149	15	2	35	19	17	39	22	0	62	0	5	0	98	10	0	0
IHAT_212B	23	1to2years	mths_22_24	Male	wet	CHAMOI	treatment	D15	23.4918	mths_22_24	1to2years	12850	2615	970	99	169	532	0	126	533	8	0	0	5	0	0	0	1	107	79	0	0	60	0	0	0	0	7	11	18	24	3	50	0	0	6	284	0	0
IHAT_327K	8	7to12 mths	mths_07_09	Male	wet	Taibatu	treatment	D15	8.4918	mths_07_09	7to12 mths	1	1	1	7687	37	11000	0	0	0	180	1	0	0	172	0	0	217	0	0	0	0	0	0	0	0	0	0	0	0	0	0	13	0	3	0	0	0	0
IHAT_091C	15	1to2years	mths_13_15	Male	dry	Kuwonkuba	treatment	D15	15.4918	mths_13_15	1to2years	11399	1557	1	19	2760	35	2	1	643	196	8	18	58	0	0	0	0	0	1	0	0	18	4	0	91	0	48	342	77	0	31	3	397	0	46	0	0	0
IHAT_484G	22	1to2years	mths_22_24	Female	wet	Yorrobawol	treatment	D15	22.4918	mths_22_24	1to2years	4924	2093	3	2766	2698	349	0	0	84	4	1	4	1	283	192	40	249	0	1	0	0	0	367	0	86	0	19	608	259	0	0	75	0	0	167	0	0	0
IHAT_185H	9	7to12 mths	mths_07_09	Female	wet	Taibatu	treatment	D85	11.7869	mths_10_12	7to12 mths	7279	561	0	1661	5620	169	0	0	436	61	0	0	3	529	0	1	0	0	359	1	0	522	110	0	56	0	56	569	11	0	3	4	6	0	14	0	0	0
IHAT_637C	22	1to2years	mths_22_24	Male	dry	Kuwonkuba	treatment	D15	22.4918	mths_22_24	1to2years	9727	3090	1	2360	163	193	0	0	47	29	0	4	10	435	62	0	2	325	0	0	321	0	11	338	0	0	44	23	70	48	18	45	26	0	63	0	0	0
IHAT_100H	15	1to2years	mths_13_15	Male	dry	Darsilami	treatment	D15	15.4918	mths_13_15	1to2years	9166	1679	1	86	3315	9	1	631	145	20	85	14	27	251	127	840	38	236	0	0	27	106	16	1	626	0	99	280	140	137	12	8	70	0	33	0	0	0
IHAT_312J	12	7to12 mths	mths_10_12	Female	dry	Taibatu	treatment	D1	12	mths_10_12	7to12 mths	14224	83	0	3	1993	127	0	0	0	24	1947	0	0	0	0	0	0	0	0	0	0	89	0	0	5	0	0	24	8	0	68	2	4	345	24	0	0	0
IHAT_581F	9	7to12 mths	mths_07_09	Male	wet	Taibatu	treatment	D15	9.4918	mths_07_09	7to12 mths	2	549	0	5364	3477	2199	0	0	0	168	195	0	26	1	0	0	117	0	0	0	0	10	0	0	0	0	0	79	49	0	79	403	187	1449	0	0	0	0
IHAT_397A	12	7to12 mths	mths_10_12	Female	dry	Yorrobawol	treatment	D15	12.4918	mths_10_12	7to12 mths	20	6	3	4943	4373	3510	0	0	0	40	0	407	0	0	0	1	9	1	0	0	0	0	0	2043	0	0	0	112	0	1	34	0	0	986	0	0	0	0
IHAT_181C	10	7to12 mths	mths_10_12	Female	dry	Kuwonkuba	treatment	D15	10.4918	mths_10_12	7to12 mths	3	1	2	6223	3245	195	0	0	1950	38	2798	0	18	1	0	0	2	1	1	90	0	179	1619	0	0	0	0	268	105	0	5	0	0	1668	0	0	0	0
IHAT_742E	10	7to12 mths	mths_10_12	Male	dry	Darsilami	treatment	D15	10.4918	mths_10_12	7to12 mths	9827	1446	0	1107	1605	789	1	1	1254	81	8	0	2	0	0	0	0	0	0	0	0	0	216	2	0	0	18	426	109	0	51	8	0	184	228	0	0	0
IHAT_642G	15	1to2years	mths_13_15	Male	wet	Taibatu	treatment	D15	15.4918	mths_13_15	1to2years	8761	826	879	102	3506	663	0	0	88	54	802	373	455	243	0	0	7	0	0	0	0	1	7	174	300	0	62	351	69	4	22	0	0	6	177	0	0	0
IHAT_372B	9	7to12 mths	mths_07_09	Male	wet	Yorrobawol	treatment	D1	9	mths_07_09	7to12 mths	2393	1	3694	2316	2604	584	1	0	1611	57	790	0	1	369	0	36	720	0	0	24	0	1	0	0	54	0	2	206	183	0	2	5	4	906	292	0	0	0
IHAT_702H	14	1to2years	mths_13_15	Female	dry	Taibatu	treatment	D1	14	mths_13_15	1to2years	12236	2209	1242	125	1144	122	0	13	743	72	818	0	49	27	0	0	8	1	0	9	0	1	23	6	190	1	8	45	0	0	1	0	0	7	23	0	1	1
IHAT_690D	13	1to2years	mths_13_15	Female	dry	Darsilami	treatment	D1	13	mths_13_15	1to2years	14157	261	0	41	1291	6	0	0	178	215	47	7	50	0	0	0	0	0	7	0	0	0	10	0	300	0	0	88	26	0	15	0	12	0	21	0	0	0
IHAT_564H	14	1to2years	mths_13_15	Male	dry	Kuwonkuba	placebo	D1	14	mths_13_15	1to2years	5468	1063	338	1280	0	99	4001	2	500	434	121	0	91	39	0	640	0	0	0	0	0	0	119	0	684	0	0	0	244	0	5	1536	0	73	147	0	0	2
IHAT_256K	22	1to2years	mths_22_24	Female	wet	Yorrobawol	treatment	D1	22	mths_22_24	1to2years	7705	307	427	0	3660	3067	2	7	101	51	0	253	70	0	0	0	31	0	0	6	0	0	3	0	271	68	56	248	13	9	67	11	5	0	239	0	0	0
IHAT_671C	31	plus2years	mths_31_33	Female	dry	Darsilami	treatment	D85	33.7869	mths_34_36	plus2years	19	5155	1	3823	893	2170	1	0	1065	87	0	1524	500	0	0	0	268	0	0	0	0	1636	0	0	0	0	0	0	1	83	152	41	0	0	0	0	0	0
IHAT_484G	22	1to2years	mths_22_24	Female	wet	Yorrobawol	treatment	D85	24.7869	mths_25_27	1to2years	31	203	2	1066	3905	1037	0	0	476	14	0	2	62	1	0	0	0	0	0	0	0	2	108	0	0	0	0	0	0	0	32	146	1522	0	83	0	0	0
IHAT_558C	15	1to2years	mths_13_15	Female	dry	Darsilami	treatment	D1	15	mths_13_15	1to2years	5228	1176	878	2	3153	66	0	0	213	390	1657	3	3	0	0	0	1	0	16	0	0	0	0	18	998	0	0	453	19	0	23	2	4010	16	61	0	0	0
IHAT_187D	16	1to2years	mths_16_18	Female	dry	Yorrobawol	treatment	D15	16.4918	mths_16_18	1to2years	44	73	4	163	6835	5642	1	0	2540	794	0	278	437	2	0	2	58	0	0	0	0	0	4	0	0	0	0	0	0	0	1036	337	0	11	0	0	0	0
IHAT_559G	16	1to2years	mths_16_18	Male	wet	Taibatu	placebo	D85	18.7869	mths_19_21	1to2years	8781	2800	0	1417	1629	711	0	0	148	77	0	121	157	893	0	0	2	0	0	0	1	0	62	2	169	6	0	467	39	0	2	28	0	740	70	0	0	0
IHAT_371D	13	1to2years	mths_13_15	Male	dry	Yorrobawol	placebo	D1	13	mths_13_15	1to2years	7949	614	3841	196	2196	13	0	1	568	176	2017	15	30	0	0	0	0	0	0	0	0	261	0	0	160	0	11	142	36	0	22	1	1	0	33	0	0	0
IHAT_252H	21	1to2years	mths_19_21	Male	dry	Yorrobawol	treatment	D1	21	mths_19_21	1to2years	3006	1655	1594	5293	0	6706	1	0	434	4	1	2	14	1	2	0	46	0	0	0	0	0	55	0	0	1	4	3	37	0	13	12	0	0	63	0	0	176
IHAT_640F	23	1to2years	mths_22_24	Male	wet	Taibatu	treatment	D1	23	mths_22_24	1to2years	8795	2421	0	180	904	395	4	0	59	37	1	1307	44	1	10	341	38	1	36	0	0	1	39	7	0	0	231	172	164	110	14	23	0	0	73	0	0	0
IHAT_369K	10	7to12 mths	mths_10_12	Female	wet	CHAMOI	placebo	D1	10	mths_10_12	7to12 mths	25	7	10	119	1666	2178	0	0	197	510	92	2035	137	2	0	0	116	0	14	0	1	3742	28	0	0	0	0	1	0	0	6	0	1	0	1	0	0	0
IHAT_526H	14	1to2years	mths_13_15	Male	dry	Taibatu	treatment	D1	14	mths_13_15	1to2years	12449	3563	1	81	581	0	1	1	284	107	0	96	7	0	6	14	47	0	87	0	84	0	0	92	2	0	177	154	169	71	29	37	37	0	117	0	0	0
IHAT_275B	16	1to2years	mths_16_18	Female	dry	Yorrobawol	placebo	D1	16	mths_16_18	1to2years	9355	1965	720	549	2227	971	0	0	739	103	3	89	57	1	0	0	7	0	30	1	0	33	4	0	93	0	84	83	55	0	166	63	0	11	45	96	0	0
IHAT_426C	14	1to2years	mths_13_15	Male	dry	Darsilami	treatment	D15	14.4918	mths_13_15	1to2years	8056	229	2508	57	1609	1	0	316	1162	117	36	1	5	482	0	0	0	0	0	0	0	872	176	0	421	0	1	974	133	0	21	0	255	0	90	0	0	0
IHAT_748B	21	1to2years	mths_19_21	Female	wet	Yorrobawol	treatment	D1	21	mths_19_21	1to2years	8922	2061	1878	58	418	651	1	0	563	83	446	1598	98	245	0	0	772	0	1	0	0	83	67	0	128	94	39	103	57	18	30	18	0	0	106	0	0	0
IHAT_308A	13	1to2years	mths_13_15	Female	dry	Taibatu	placebo	D15	13.4918	mths_13_15	1to2years	5238	9	0	2836	2556	118	0	0	1697	13	614	1	0	1	0	1	1	0	0	0	0	0	143	0	116	0	5	1544	95	0	1	88	1191	318	6	0	0	0
IHAT_705A	11	7to12 mths	mths_10_12	Male	wet	Yorrobawol	treatment	D85	13.7869	mths_13_15	7to12 mths	996	298	5	1580	6331	6002	0	2	0	63	0	14	253	0	0	0	58	0	0	0	0	1	0	1	0	0	0	0	0	0	214	2193	13	0	171	0	0	0
IHAT_306H	31	plus2years	mths_31_33	Female	wet	CHAMOI	placebo	D1	31	mths_31_33	plus2years	8856	1133	2466	153	558	451	3553	0	129	49	5	17	51	20	0	139	18	0	47	67	0	0	12	0	179	0	0	357	258	93	1	42	0	0	39	1	1	0
IHAT_256K	22	1to2years	mths_22_24	Female	wet	Yorrobawol	treatment	D15	22.4918	mths_22_24	1to2years	9533	3950	2013	303	261	1064	0	0	304	6	0	3	58	56	10	0	29	1	0	0	18	0	72	17	50	9	39	5	7	3	1	41	0	0	144	0	793	0
IHAT_088H	17	1to2years	mths_16_18	Male	dry	Yorrobawol	treatment	D15	17.4918	mths_16_18	1to2years	12847	1849	53	3	131	1104	0	0	502	243	0	8	497	3	0	0	491	0	0	0	17	0	0	1	62	0	40	14	21	87	109	30	1	0	70	0	0	0
IHAT_254C	16	1to2years	mths_16_18	Female	dry	Taibatu	treatment	D15	16.4918	mths_16_18	1to2years	8704	846	0	87	4014	72	0	0	742	64	620	1	17	13	15	12	0	3	0	0	47	686	0	6	0	0	3	332	26	0	9	12	227	1287	161	0	0	0
IHAT_624K	8	7to12 mths	mths_07_09	Female	wet	CHAMOI	treatment	D15	8.4918	mths_07_09	7to12 mths	2115	1	451	3450	5885	440	0	0	1484	2	2803	0	0	1	0	0	5	0	0	0	0	0	63	0	7	0	0	415	48	0	0	125	0	559	79	0	0	0
IHAT_374F	9	7to12 mths	mths_07_09	Female	wet	Yorrobawol	placebo	D85	11.7869	mths_10_12	7to12 mths	11550	2566	594	140	382	38	0	0	641	19	198	0	70	37	0	0	0	0	0	0	0	0	98	0	361	0	83	94	402	0	0	151	90	3	228	0	0	0
IHAT_316G	34	plus2years	mths_34_36	Male	wet	CHAMOI	treatment	D1	34	mths_34_36	plus2years	6576	589	6	24	3505	3055	0	1	682	437	28	10	2568	0	0	0	47	0	0	1	0	0	0	0	76	0	0	325	0	0	61	0	0	425	0	0	0	0
IHAT_675H	7	7to12 mths	mths_07_09	Male	wet	Yorrobawol	placebo	D15	7.4918	mths_07_09	7to12 mths	2661	1	0	47	9167	1064	0	0	0	99	0	68	1	0	0	0	450	0	0	0	0	0	6	0	0	0	0	0	0	0	14	84	0	3247	0	0	0	0
IHAT_074H	13	1to2years	mths_13_15	Female	dry	Kuwonkuba	treatment	D85	15.7869	mths_16_18	1to2years	12671	1086	2398	246	99	423	0	0	124	68	395	0	19	0	124	0	0	0	22	1	2	4	22	84	3	27	21	46	56	1	183	3	0	0	63	141	1	0
IHAT_088H	17	1to2years	mths_16_18	Male	dry	Yorrobawol	treatment	D1	17	mths_16_18	1to2years	8714	1760	336	68	2154	50	0	0	283	451	0	242	2652	56	0	0	3	0	0	0	7	0	0	0	232	0	10	81	23	4	8	3	0	0	35	0	0	0
IHAT_650H	13	1to2years	mths_13_15	Female	dry	Darsilami	placebo	D1	13	mths_13_15	1to2years	11927	2841	3	162	896	28	0	1	215	178	2	307	0	19	241	1	468	1	0	0	0	84	13	0	106	1	16	41	48	0	17	47	0	0	47	0	0	0
IHAT_445H	8	7to12 mths	mths_07_09	Female	dry	Darsilami	placebo	D15	8.4918	mths_07_09	7to12 mths	9	1	1	7839	4364	602	0	0	0	55	4082	0	0	0	0	1	5	0	0	0	0	250	0	10	1	0	2	37	46	0	76	153	0	293	433	0	0	0
IHAT_435E	15	1to2years	mths_13_15	Male	dry	Yorrobawol	treatment	D15	15.4918	mths_13_15	1to2years	7176	325	3	1050	2973	24	0	1	476	17	3844	4	35	7	36	0	5	0	62	0	2	323	113	0	194	8	14	331	44	0	9	1	1	0	63	26	0	0
IHAT_341N	21	1to2years	mths_19_21	Male	dry	Yorrobawol	placebo	D1	21	mths_19_21	1to2years	11	5342	3	8436	137	56	1	0	77	446	0	306	175	12	1	0	2	0	0	0	411	25	0	0	2	0	0	31	9	3	54	159	0	0	146	27	0	0
IHAT_705A	11	7to12 mths	mths_10_12	Male	wet	Yorrobawol	treatment	D1	11	mths_10_12	7to12 mths	8062	416	1502	433	1365	2233	1	0	1466	37	0	0	5	0	0	0	46	0	11	0	0	13	18	0	106	7	0	279	161	0	2	55	118	1532	88	0	0	0
IHAT_292F	11	7to12 mths	mths_10_12	Female	wet	Yorrobawol	placebo	D85	13.7869	mths_13_15	7to12 mths	953	1376	1	5137	1906	752	0	0	1642	233	32	90	5	115	0	0	92	0	0	549	33	39	538	0	1176	0	15	433	106	1	7	65	0	0	96	0	0	0
IHAT_055D	9	7to12 mths	mths_07_09	Female	wet	Yorrobawol	placebo	D1	9	mths_07_09	7to12 mths	9809	2020	0	279	2124	2447	0	0	1102	56	314	0	11	0	0	0	0	0	0	2	0	0	5	0	284	0	1	230	64	2	32	8	0	6	151	0	0	0
IHAT_742E	10	7to12 mths	mths_10_12	Male	dry	Darsilami	treatment	D1	10	mths_10_12	7to12 mths	2762	520	531	1226	4922	747	139	0	1555	252	275	0	15	0	130	22	155	0	4	463	0	80	140	0	108	0	152	1384	231	0	110	9	4	16	81	0	0	0
IHAT_412G	13	1to2years	mths_13_15	Male	dry	Yorrobawol	treatment	D15	13.4918	mths_13_15	1to2years	7127	40	3	2772	3189	559	1	0	929	52	6	0	0	1843	0	0	1	0	0	0	1	18	355	0	158	0	1	86	3	0	0	13	81	2	35	0	0	0
IHAT_097D	30	plus2years	mths_28_30	Male	wet	Yorrobawol	treatment	D15	30.4918	mths_28_30	plus2years	5	10864	2	3959	2	41	0	0	45	4	0	2	13	0	0	0	2	0	3025	0	1	0	362	0	1	0	44	0	0	0	4	6	0	0	10	0	0	0
IHAT_417B	15	1to2years	mths_13_15	Female	dry	Taibatu	treatment	D1	15	mths_13_15	1to2years	5	196	0	1888	3927	4367	1	1	119	10	569	23	47	0	0	0	28	0	212	0	0	5357	47	0	0	0	0	129	0	0	59	2	66	113	13	0	0	0
IHAT_554K	19	1to2years	mths_19_21	Male	dry	Kuwonkuba	treatment	D1	19	mths_19_21	1to2years	13798	2175	0	344	461	36	0	0	78	52	156	1	62	720	19	0	0	0	229	0	4	192	0	58	58	0	72	1	49	0	21	1	3	0	50	0	0	0
IHAT_002B	8	7to12 mths	mths_07_09	Female	dry	Taibatu	treatment	D85	10.7869	mths_10_12	7to12 mths	13049	1944	2274	51	279	126	0	0	305	7	517	4	3	0	9	0	196	0	0	115	1	9	2	1	130	0	17	44	43	1	0	31	27	0	34	0	0	0
IHAT_655F	15	1to2years	mths_13_15	Male	wet	Yorrobawol	treatment	D85	17.7869	mths_16_18	1to2years	5858	144	1	444	5114	2260	0	0	855	486	0	40	272	0	0	0	6	0	110	0	0	0	59	0	273	0	0	75	8	0	315	8	201	6	72	0	0	0
IHAT_426C	14	1to2years	mths_13_15	Male	dry	Darsilami	treatment	D1	14	mths_13_15	1to2years	2490	176	367	0	3128	1	0	2	13	152	115	0	25	30	0	0	0	0	0	0	0	1665	6	0	1219	0	0	1105	313	1	15	0	3636	0	1	0	0	0
IHAT_675H	7	7to12 mths	mths_07_09	Male	wet	Yorrobawol	placebo	D85	9.78689	mths_10_12	7to12 mths	9	4	3	6	6692	9121	0	0	263	87	0	8	8	1	0	0	59	2	0	0	0	551	0	0	0	0	0	0	0	0	0	1	0	0	0	0	0	0
IHAT_091C	15	1to2years	mths_13_15	Male	dry	Kuwonkuba	treatment	D1	15	mths_13_15	1to2years	22	2	1	0	7534	7653	0	0	0	343	0	0	52	0	0	0	100	1	0	0	0	2379	0	0	0	0	1	0	0	0	0	0	0	0	0	1	0	0
IHAT_299G	13	1to2years	mths_13_15	Male	wet	CHAMOI	placebo	D15	13.4918	mths_13_15	1to2years	2354	0	842	1222	8543	1130	0	0	882	163	2445	0	3	0	0	0	0	0	0	0	0	0	13	0	0	0	0	338	2	0	8	22	0	349	0	0	0	0
IHAT_275B	16	1to2years	mths_16_18	Female	dry	Yorrobawol	placebo	D15	16.4918	mths_16_18	1to2years	11544	2424	1761	234	1096	11	0	0	612	9	17	0	7	92	51	0	0	0	11	0	8	24	1	0	160	0	7	43	39	10	0	0	0	0	85	304	0	0
IHAT_068A	11	7to12 mths	mths_10_12	Male	wet	Yorrobawol	treatment	D1	11	mths_10_12	7to12 mths	36	1	5	3	9319	3595	1	4	0	2307	1	1	218	0	0	0	224	0	0	0	2	0	0	0	73	0	0	0	0	0	106	0	0	0	0	2	0	0
IHAT_207A	7	7to12 mths	mths_07_09	Male	wet	CHAMOI	treatment	D15	7.4918	mths_07_09	7to12 mths	3	0	1	4121	8361	3816	1	0	0	4	0	0	0	0	0	0	42	0	0	1	0	0	0	0	0	0	4	1	0	0	1	0	0	1526	0	0	0	0
IHAT_268F	14	1to2years	mths_13_15	Female	dry	Taibatu	placebo	D1	14	mths_13_15	1to2years	7776	2629	0	2	4042	87	0	0	1019	205	0	2	0	659	0	0	11	0	0	0	1	0	0	2	20	239	0	20	139	8	0	0	0	0	0	0	0	0
IHAT_703E	11	7to12 mths	mths_10_12	Male	dry	Taibatu	treatment	D15	11.4918	mths_10_12	7to12 mths	5978	1	1	1385	3746	350	0	0	567	123	0	3	42	0	0	0	11	0	0	0	0	110	72	0	0	0	0	46	23	0	156	1	179	4186	76	0	0	0
IHAT_030J	10	7to12 mths	mths_10_12	Male	dry	Taibatu	placebo	D1	10	mths_10_12	7to12 mths	2	1	3	4940	3141	1633	0	1	0	82	946	0	0	0	1	0	3	0	0	0	0	5119	0	0	0	1	0	205	0	0	74	0	0	1122	2	0	0	0
IHAT_334C	10	7to12 mths	mths_10_12	Male	dry	Taibatu	placebo	D15	10.4918	mths_10_12	7to12 mths	113	8	3	9414	2014	1706	0	0	832	12	1698	1	6	564	0	0	2	0	1	0	0	7	1	0	6	0	2	63	26	0	6	49	1	547	80	0	0	0
IHAT_137G	17	1to2years	mths_16_18	Male	wet	Yorrobawol	treatment	D85	19.7869	mths_19_21	1to2years	7927	514	1	0	1883	35	0	0	1	591	1	1130	2	71	0	0	8	0	0	0	0	3464	0	0	149	0	172	107	529	0	225	4	57	1	18	0	0	0
IHAT_329J	9	7to12 mths	mths_07_09	Male	dry	Taibatu	treatment	D15	9.4918	mths_07_09	7to12 mths	15530	436	544	72	900	1302	17	1	204	15	4	0	0	0	0	0	411	0	0	0	0	0	11	0	0	0	2	1	1	0	0	3	0	0	36	0	0	0
IHAT_008E	12	7to12 mths	mths_10_12	Female	dry	Darsilami	treatment	D15	12.4918	mths_10_12	7to12 mths	9456	1072	2717	203	1911	149	0	0	109	14	33	57	41	0	314	725	0	0	3	0	1	115	40	47	0	0	88	265	49	3	17	18	0	0	56	60	0	189
IHAT_438H	17	1to2years	mths_16_18	Female	dry	Darsilami	treatment	D15	17.4918	mths_16_18	1to2years	9015	4463	1	3348	93	329	0	0	240	3	112	5	23	0	0	0	78	0	36	0	1	0	212	27	23	0	0	56	12	1	0	13	869	0	64	0	1	1
IHAT_731F	8	7to12 mths	mths_07_09	Male	wet	Yorrobawol	treatment	D1	8	mths_07_09	7to12 mths	7630	249	0	100	1005	825	86	0	22	248	0	3974	2	53	0	0	81	0	124	0	0	259	0	2	88	0	0	44	202	111	0	285	0	0	67	0	0	0
IHAT_447D	27	plus2years	mths_25_27	Female	dry	Taibatu	treatment	D1	27	mths_25_27	plus2years	13277	2127	993	396	379	856	0	0	208	46	0	90	281	0	0	0	121	0	7	0	0	0	41	0	28	16	89	32	18	0	31	9	8	0	42	70	0	0
IHAT_536E	13	1to2years	mths_13_15	Female	dry	Taibatu	placebo	D15	13.4918	mths_13_15	1to2years	8637	1345	4528	133	490	174	0	1	544	235	823	191	1037	27	0	0	0	0	42	266	2	36	21	0	107	21	17	61	15	0	283	9	0	0	64	44	0	0
IHAT_683H	16	1to2years	mths_16_18	Male	dry	Yorrobawol	placebo	D15	16.4918	mths_16_18	1to2years	11925	919	2	77	2145	6	0	1	800	520	296	369	21	3	0	0	34	0	13	0	0	0	9	0	2	0	18	110	95	2	239	273	0	192	148	0	0	4
IHAT_448F	19	1to2years	mths_19_21	Female	wet	Yorrobawol	placebo	D15	19.4918	mths_19_21	1to2years	9063	2288	1178	13	437	1131	0	921	34	146	0	450	16	110	0	3	28	1	33	0	1	5	7	5	200	25	239	124	147	1	10	16	0	0	135	119	6	33
IHAT_415C	11	7to12 mths	mths_10_12	Male	dry	Taibatu	treatment	D15	11.4918	mths_10_12	7to12 mths	8	1929	1	8878	2005	4025	1	0	640	175	440	4	0	1	0	9	7	0	0	0	0	0	68	0	0	1	0	57	5	0	0	299	0	56	146	0	0	0
IHAT_577A	23	1to2years	mths_22_24	Male	dry	Yorrobawol	placebo	D15	23.4918	mths_22_24	1to2years	11405	290	1331	249	32	22	3447	0	37	3	1	4	62	160	5	90	0	1	0	18	24	1	70	3	507	3	2	2	11	33	60	48	0	0	31	0	0	68
IHAT_146G	8	7to12 mths	mths_07_09	Female	wet	Yorrobawol	treatment	D1	8	mths_07_09	7to12 mths	13145	90	4	21	87	2162	0	1	12	324	0	1761	7	0	0	0	6	0	0	0	0	79	0	0	0	0	42	3	1	0	0	0	0	0	0	0	0	0
IHAT_524G	25	plus2years	mths_25_27	Female	dry	Taibatu	treatment	D1	25	mths_25_27	plus2years	11280	2882	0	7	502	25	0	0	612	1	0	0	21	1	0	0	155	27	17	0	0	0	0	0	0	0	200	60	69	670	8	67	0	0	46	35	0	0
IHAT_727B	17	1to2years	mths_16_18	Male	dry	Yorrobawol	treatment	D15	17.4918	mths_16_18	1to2years	12	93	6	224	2	2634	1	0	2345	25	0	6	213	21	0	0	1030	0	8853	0	0	0	29	0	0	0	0	1	0	2	413	1	0	0	0	0	0	77
IHAT_207A	7	7to12 mths	mths_07_09	Male	wet	CHAMOI	treatment	D85	9.78689	mths_10_12	7to12 mths	2	0	1	4726	4097	440	1	1	8	496	0	8	148	168	0	0	269	0	0	0	0	921	138	0	0	0	2	192	18	0	13	27	9	1427	0	0	0	0
IHAT_540G	17	1to2years	mths_16_18	Female	wet	Darsilami	placebo	D15	17.4918	mths_16_18	1to2years	6499	757	2131	53	2427	750	1	0	195	2099	1	0	30	132	0	1	0	0	10	311	0	317	47	0	176	0	51	392	72	0	392	85	46	0	155	0	0	0
IHAT_002D	8	7to12 mths	mths_07_09	Female	dry	Taibatu	treatment	D1	8	mths_07_09	7to12 mths	11979	1696	1	541	1185	896	0	0	11	126	159	0	12	0	0	0	35	0	1	0	0	58	14	0	332	0	54	226	84	2	0	2	475	0	59	0	0	0
IHAT_434A	10	7to12 mths	mths_10_12	Male	dry	Yorrobawol	placebo	D15	10.4918	mths_10_12	7to12 mths	18	306	3	21	16747	2	1	0	1	167	1	1111	0	2	0	1	0	4	1	0	0	0	1	1	0	0	161	0	41	0	7	15	0	0	12	0	0	0
IHAT_369K	10	7to12 mths	mths_10_12	Female	wet	CHAMOI	placebo	D15	10.4918	mths_10_12	7to12 mths	3187	202	1	198	6657	48	1	1	283	821	305	50	170	0	0	0	679	0	0	0	0	1	5	0	134	0	0	235	30	0	1158	12	0	627	0	0	0	0
IHAT_738K	27	plus2years	mths_25_27	Female	dry	Yorrobawol	placebo	D1	27	mths_25_27	plus2years	14753	921	3013	10	3	23	0	2	13	113	0	6	42	0	11	0	2	0	1	0	23	2	1	19	0	26	33	0	45	61	14	9	0	0	50	0	0	0
IHAT_683H	16	1to2years	mths_16_18	Male	dry	Yorrobawol	placebo	D1	16	mths_16_18	1to2years	8842	258	0	19	2871	124	0	0	888	279	688	102	108	0	0	0	0	0	1	0	0	3576	0	0	8	0	96	470	53	5	405	0	0	14	114	1	0	169
IHAT_030J	10	7to12 mths	mths_13_15	Male	dry	Taibatu	placebo	D85	12.7869	mths_13_15	7to12 mths	18	1	3	4990	3786	3899	0	1	455	33	37	16	0	87	2	0	1	0	897	0	0	0	35	0	1	0	0	178	0	0	56	3585	0	230	1	0	0	1
IHAT_690D	13	1to2years	mths_13_15	Female	dry	Darsilami	treatment	D15	13.4918	mths_13_15	1to2years	13583	1498	1	46	758	653	0	2	748	32	0	152	18	1	12	0	17	1	1	1	34	1	7	0	166	0	268	150	43	0	11	0	1	0	183	0	0	0
IHAT_603B	11	7to12 mths	mths_10_12	Male	dry	Kuwonkuba	treatment	D15	11.4918	mths_10_12	7to12 mths	9	701	1	12517	794	2625	0	0	345	1	205	0	0	0	0	0	0	0	0	0	0	0	398	0	0	0	0	0	10	0	2	435	381	615	55	0	0	0
IHAT_558C	15	1to2years	mths_13_15	Female	dry	Darsilami	treatment	D15	15.4918	mths_13_15	1to2years	15089	1208	844	13	173	4	0	0	12	49	183	13	0	0	9	0	1	0	194	0	14	17	1	21	68	0	9	41	14	0	3	5	1222	0	19	0	0	0
IHAT_559G	16	1to2years	mths_16_18	Male	wet	Taibatu	placebo	D15	16.4918	mths_16_18	1to2years	8559	17	1	3	10	11043	1	0	0	23	1	0	1	0	0	0	3	0	0	0	0	0	0	0	1	0	0	2	0	0	0	30	0	1	0	0	0	0
IHAT_676B	20	1to2years	mths_19_21	Male	wet	Darsilami	placebo	D15	20.4918	mths_19_21	1to2years	11538	1721	1	19	910	1731	0	0	771	39	1	4	11	0	1	0	24	0	0	0	0	1474	0	0	0	0	11	10	0	0	264	0	0	1	0	0	0	0
IHAT_285C	30	plus2years	mths_28_30	Male	dry	Kuwonkuba	treatment	D15	30.4918	mths_28_30	plus2years	2202	2071	1	88	0	3997	0	0	173	3	0	4	13	33	0	0	955	0	0	0	0	0	17	0	0	0	2	0	3	1	19	0	0	0	0	40	3	9
IHAT_676B	20	1to2years	mths_19_21	Male	wet	Darsilami	placebo	D1	20	mths_19_21	1to2years	352	9	2	1	1030	7	4	2	3	1576	0	13536	0	2	0	0	0	0	0	1	0	2827	0	0	10	0	5	57	1	0	0	0	0	2	0	0	0	0
IHAT_069F	7	7to12 mths	mths_07_09	Male	wet	Yorrobawol	placebo	D15	7.4918	mths_07_09	7to12 mths	18	6	6	0	4	18022	0	2	0	0	0	0	0	0	2	0	869	0	0	1	0	0	0	0	0	0	0	0	0	0	17	0	0	0	0	0	0	0
IHAT_030J	10	7to12 mths	mths_10_12	Male	dry	Taibatu	placebo	D15	10.4918	mths_10_12	7to12 mths	12	4	2	13184	1022	1186	0	0	8	16	382	0	2	4	0	2	19	0	1815	0	0	0	0	0	0	0	0	134	0	0	48	26	0	1068	0	0	0	0
[truncated: 450 more columns]
